# Supplementary material for: DNA methylation at the suppressor of cytokine signaling 3 (SOCS3) gene influences height in childhood
Source: Nat Commun. 2023 Aug 25;14:5200. doi: 10.1038/s41467-023-40607-0 (PMC10457295; doi:10.1038/s41467-023-40607-0)
Supplement: Supplementary file 4 — Supplementary Data 1 [file 41467_2023_40607_MOESM4_ESM.xlsx]

## Sheet: SD1
	Supplementary Data 1: Height EWAS results adjusted for blood cell counts
	Name	n	Effect size (cm)	lower CI	upper CI	p.value	FDR	chr	pos	Gene Name
	cg11047325	685	0.205964	0.139384	0.272544	5.80238e-11	4.66001e-05	chr17	76354934	SOCS3
	cg13343932	685	0.243758	0.177178	0.310338	1.39712e-10	0.000112205	chr17	76355061	SOCS3;LOC101928674;LOC101928674
	cg18181703	685	0.300321	0.233741	0.366901	4.65839e-10	0.000374124	chr17	76354621	SOCS3
	cg09383132	684	0.371766	0.305186	0.438346	3.41646e-07	0.274383	chr19	45258265	BCL3
	cg24629020	685	-0.144952	-0.211532	-0.0783723	4.7811e-07	0.38398	chr12	15752531	Intergenic
	cg03963250	680	-3.28295	-3.34953	-3.21637	6.10929e-07	0.490649	chr10	44198369	Intergenic
	cg09050300	685	-0.25502	-0.3216	-0.18844	6.27653e-07	0.504081	chr5	95511892	LOC101929710
	cg19723657	685	0.149992	0.0834121	0.216572	6.90775e-07	0.554775	chr13	92002951	MIR17HG;MIR17HG;MIR20A;MIR19B1;MIR92A1;MIR18A;MIR19A
	cg14702231	685	-0.192179	-0.258759	-0.125599	2.01942e-06	1	chr8	11413234	BLK
	cg14472390	685	-0.136839	-0.203419	-0.0702595	2.31985e-06	1	chr5	140740387	PCDHGA4;PCDHGA2;PCDHGB2;PCDHGA1;PCDHGB1;PCDHGA3;PCDHGB2
	Analysis was conducted using multiple linear regression with additional adjustments for pheripheral blood cell counts.
	CI: confidence interval; SAS: South Asian, AFR: African, EUR: European
