# Supplementary material for: DNA methylation at the suppressor of cytokine signaling 3 (SOCS3) gene influences height in childhood
Source: Nat Commun. 2023 Aug 25;14:5200. doi: 10.1038/s41467-023-40607-0 (PMC10457295; doi:10.1038/s41467-023-40607-0)
Supplement: Supplementary file 5 — Supplementary Data 2 [file 41467_2023_40607_MOESM5_ESM.xlsx]

## Sheet: SD2
	Supplementary Data 2: Sensitivity analysis for supplementation group in the EMPHASIS cohorts
	Cohort	n	cpg	Effect size	conf.low	conf.high	p.value
	MMNP	683	cg11047325	0.186102	0.127128	0.244293	9.06842e-10
		683	cg13343932	0.152025	0.0887937	0.214617	2.78276e-06
		683	cg18181703	0.275133	0.186358	0.36275	1.7692e-09
	PMMST	284	cg11047325	0.0201405	0.000417003	0.039864	0.0463278
		284	cg13343932	0.0219424	0.000487057	0.0433977	0.0459979
		284	cg18181703	0.0354143	0.00317917	0.0676494	0.0321642
	The EMPHASIS study is a follow-up of two maternal pre-pregnancy micronutrients supplementation trials including MMNP and PMMST. Sensitivity analysis was carried out using multiple linear regression additionally adjusted for supplementation group (binary variable). Effect of maternal supplementation on SOCS3m-height association was assed by comparing the effect size estimates and significance valu…
