# Supplementary material for: DNA methylation at the suppressor of cytokine signaling 3 (SOCS3) gene influences height in childhood
Source: Nat Commun. 2023 Aug 25;14:5200. doi: 10.1038/s41467-023-40607-0 (PMC10457295; doi:10.1038/s41467-023-40607-0)
Supplement: Supplementary file 6 — Supplementary Data 3 [file 41467_2023_40607_MOESM6_ESM.xlsx]

## Sheet: SD3
	Supplementary Data 3: Differentially methylated region (DMR) analysis results
	Rank	seqnames	start	end	width	strand	no.cpgs	min_smoothed_fdr	Stouffer	HMFDR*	Fisher	maxdiff	meandiff	overlapping.genes
	1	chr17	76354621	76355061	441	*	3	3.7e-23	2.06e-11	4.67e-05	1.37e-10	6.38198	5.33837	SOCS3
	Differentially methylated regions (DMRs) were identified in the MMNP cohort by DMRcate** method with a window size of 1000bp using the R package DMRcate. A single DMR at SOCS3 gene passed the genome-wide significance threshold
	* HMFDR: harmonic mean of the individual component FDRs
	**DMRcate: Peters, T. J. et al. De novo identification of differentially methylated regions in the human genome. Epigenetics & Chromatin 8, 6 (2015).
