# Supplementary material for: DNA methylation at the suppressor of cytokine signaling 3 (SOCS3) gene influences height in childhood
Source: Nat Commun. 2023 Aug 25;14:5200. doi: 10.1038/s41467-023-40607-0 (PMC10457295; doi:10.1038/s41467-023-40607-0)
Supplement: Supplementary file 7 — Supplementary Data 4 [file 41467_2023_40607_MOESM7_ESM.xlsx]

## Sheet: SD4
	Supplementary Data 4. Association of EWAS significant loci in replication cohorts
	Cohort	n	cpg	Effect size	conf.low	conf.high	p.value	ethnicity
	MPC	553	cg11047325	0.196453	0.146903	0.246002	3.92604e-14	SAS
		553	cg13343932	0.209786	0.155438	0.264131	1.66068e-13
		553	cg18181703	0.286331	0.206402	0.366258	6.59521e-12
	PMMST	284	cg11047325	0.0203025	0.000476022	0.040129	0.0457404	AFR
		284	cg13343932	0.0239503	0.00195501	0.0459456	0.0337264
		284	cg18181703	0.183105	0.00899573	0.357214	0.040235
	ENID (6 years)	141	cg11047325	0.0715686	0.0457377	0.130203	7.73129e-05	AFR
		142	cg13343932	0.0838256	0.0545604	0.151512	5.63812e-05
		141	cg18181703	0.120481	0.0826113	0.213573	1.9693e-05
	ENID (2 years)*	238	cg18181703	0.14326	0.0621428	0.233068	0.000836444	AFR
	ALSPAC*	863	cg18181703	0.0982576	0.0276638	0.168474	0.00648542	EUR
	Replication analysis was carried out using the multiple linear regression models with additional adjustments for blood cell counts.
	*Methylation measures from 450K array which covers only cg18181703
	MPC: Mysore Parthenon Cohort; PMMST: Periconceptional Multiple Micronutrients Supplementation Trial; ENID: Early Nutrition and Immune Development; ALSPAC: Avon Longitudinal Study of Parents and Children.
	CI: confidence interval; SAS: South Asian, AFR: African, EUR: European
