# Supplementary material for: DNA methylation at the suppressor of cytokine signaling 3 (SOCS3) gene influences height in childhood
Source: Nat Commun. 2023 Aug 25;14:5200. doi: 10.1038/s41467-023-40607-0 (PMC10457295; doi:10.1038/s41467-023-40607-0)
Supplement: Supplementary file 8 — Supplementary Data 5 [file 41467_2023_40607_MOESM8_ESM.xlsx]

## Sheet: SD5
	Supplementary Data 5: Sensitivity analysis for seasonality in date of conception in the Gambian cohorts
	cohort	n	cpg	Effect size	conf.low	conf.high	p.value
	PMMST	284	cg11047325	0.0198957	0.00101118	0.0387803	0.0398687
		284	cg13343932	0.0217781	0.00124751	0.0423087	0.0385387
		284	cg18181703	0.0351043	0.00425481	0.0659538	0.0265356
	ENID 6y	142	cg11047325	0.0503922	0.0125357	0.111566	0.0162088
		141	cg13343932	0.0725334	0.0300523	0.148577	0.00413283
		141	cg18181703	0.104107	0.048707	0.207681	0.00223014
	ENID 2y	238	cg18181703	0.178198	0.0715848	0.295722	0.00162673
	The effect of date of conception on SOCS3m was modelled using Fourier (or ‘cosinor’) terms in a multiple regression model as described by Silver et.al.,*
	* Silver, M. J. et al. Environmentally sensitive hotspots in the methylome of the early human embryo. Elife 11, (2022).
