# Supplementary material for: DNA methylation at the suppressor of cytokine signaling 3 (SOCS3) gene influences height in childhood
Source: Nat Commun. 2023 Aug 25;14:5200. doi: 10.1038/s41467-023-40607-0 (PMC10457295; doi:10.1038/s41467-023-40607-0)
Supplement: Supplementary file 9 — Supplementary Data 6 [file 41467_2023_40607_MOESM9_ESM.xlsx]

## Sheet: SD6
	Supplementary Data 6: Summary of cis-mQTL analysis for three SOCS3 CpGs
	Cohort	n.sample	snps.tested	cpgs.tested	Bonferroni p-value threshold	no of significant mQTLs identified	GEM_Gmodel*
	1.MMNP	685	2349	3	7.09522e-06	0	meth.res ~ Genotype + sex + age
	2.MPC	547	2632	3	6.33232e-06	0	meth.res ~ Genotype + sex + age
	3.PMMST	284	2019	3	8.25491e-06	0	meth.res ~ Genotype + sex + age
	4.ENID (6 years)	142	8918	3	1.86888e-06	0	meth.res ~ Genotype + sex + age
	* GEM_Gmodel: Genotype model including methylation residuals as outcome and genotype as predictor variable. meth.res: methylation residuals; methylation measures were pre-adjusted for child age and sex and batch variables to generate meathylation residuals. Child age and sex were additionally included as covariates in the GEM_Gmodel to account for genetic effects between male and female and acros…
	*Pan, H., Holbrook, J. D., Karnani, N., & Kwoh, C. K. (2016). Gene, Environment and Methylation (GEM): A tool suite to efficiently navigate large scale epigenome wide association studies and integrate genotype and interaction between genotype and environment. BMC Bioinformatics, 17(1). https://doi.org/10.1186/S12859-016-1161-Z
