# Supplementary material for: DNA methylation at the suppressor of cytokine signaling 3 (SOCS3) gene influences height in childhood
Source: Nat Commun. 2023 Aug 25;14:5200. doi: 10.1038/s41467-023-40607-0 (PMC10457295; doi:10.1038/s41467-023-40607-0)
Supplement: Supplementary file 10 — Supplementary Data 7 [file 41467_2023_40607_MOESM10_ESM.xlsx]

## Sheet: SD7
Supplementary Data 7: Meta-analysis results of SOCS3m - SNP associations
cpg	MarkerName	Effect	StdErr	P.value	Direction	HetISq	HetChiSq	HetDf	HetPVal	FDR
cg1818703	rs2410427:75560570:G:A	-0.0054	0.0019	0.003664	----	0	2.351	3	0.5029	1
cg1818703	rs2574863:75507115:G:A	0.0064	0.0023	0.005291	++++	0	0.869	3	0.8329	1
cg1818703	rs424207:75506852:T:C	0.0065	0.0023	0.005311	++++	0	0.957	3	0.8116	1
cg1818703	rs2574864:75507084:G:A	0.0063	0.0023	0.005886	++++	0	1.02	3	0.7964	1
cg1818703	rs2411125:75559019:C:T	-0.0051	0.0018	0.006189	----	0	2.422	3	0.4896	1
cg1818703	rs11652708:77185990:C:G	0.0051	0.0019	0.006337	++++	0	2.69	3	0.442	1
cg1818703	rs417850:75506374:C:T	0.0063	0.0023	0.006635	++++	0	0.734	3	0.8651	1
cg1818703	rs389570:75506388:A:G	0.0063	0.0023	0.006635	++++	0	0.734	3	0.8652	1
cg1818703	rs312811:75509454:C:T	0.0061	0.0024	0.009565	++-+	0	2.291	3	0.5142	1
cg1818703	rs9893955:76861840:C:T	-0.0043	0.0017	0.01026	----	0	1.235	3	0.7447	1
cg1818703	rs56782452:75509571:AT:A	0.006	0.0024	0.01053	++-+	0	2.42	3	0.4899	1
cg1818703	rs11402882:75509151:A:AT	0.0059	0.0023	0.01057	++-+	0	2.974	3	0.3956	1
cg1818703	rs312809:75509766:G:A	0.0058	0.0023	0.01211	++-+	0	2.133	3	0.5452	1
cg1818703	rs2627202:75386833:A:G	0.0041	0.0016	0.01239	++++	70.9	10.299	3	0.01619	1
cg1818703	rs312808:75509911:G:A	0.0057	0.0023	0.01271	++-+	0	2.396	3	0.4943	1
cg1818703	rs220036:75509336:A:G	0.0057	0.0023	0.01366	++--	0	2.886	3	0.4095	1
cg1818703	rs312810:75509687:C:T	0.0057	0.0024	0.01477	++-+	0	2.755	3	0.431	1
cg1818703	rs12602878:75557061:G:T	-0.0044	0.0018	0.01798	--+-	64.2	8.377	3	0.03883	1
cg1818703	rs1380797:77185444:T:C	0.0043	0.0019	0.02207	+++-	45.3	5.484	3	0.1396	1
cg1818703	rs4788993:75561410:A:C	-0.0038	0.0017	0.02428	----	0	0.6	3	0.8965	1
cg1818703	rs312833:75383206:C:T	0.0038	0.0017	0.0244	++-+	47.1	5.671	3	0.1287	1
cg1818703	rs408659:75508162:G:C	0.0053	0.0024	0.02763	++--	52.9	6.373	3	0.09482	1
cg1818703	rs12453537:76864815:G:A	0.0036	0.0017	0.03007	++++	0	0.183	3	0.9803	1
cg1818703	rs12602017:75840496:A:C	0.0033	0.0016	0.0382	++--	0	0.998	3	0.8017	1
cg1818703	rs667233:76516265:A:G	0.0042	0.0021	0.04072	++-+	0	1.03	3	0.794	1
cg1818703	rs7211674:76899065:C:A	-0.0034	0.0017	0.04191	----	0	1.12	3	0.7722	1
cg1818703	rs6501971:75636253:G:A	-0.0036	0.0018	0.04227	--+-	30.1	4.292	3	0.2316	1
cg1818703	rs4986069:75837877:T:G	0.0032	0.0016	0.04335	+++-	0	1.132	3	0.7693	1
cg1818703	rs9889410:76878980:G:A	-0.0036	0.0018	0.04709	--++	0	1.594	3	0.6608	1
cg1818703	rs369936:75377549:C:T	0.0034	0.0017	0.04738	++++	36.3	4.708	3	0.1945	1
cg1818703	rs692161:76514959:T:G	0.0041	0.0021	0.04793	++-+	0	0.718	3	0.869	1
cg1818703	rs9905311:75838442:T:C	0.0031	0.0016	0.05334	+++-	0	2.18	3	0.5359	1
cg1818703	rs62077155:75840061:T:C	0.0031	0.0016	0.05378	++--	0	0.91	3	0.823	1
cg1818703	rs12601971:75840208:A:T	0.003	0.0016	0.05442	++--	0	0.984	3	0.8052	1
cg1818703	rs426439:75378036:C:T	0.0033	0.0017	0.05467	++++	23.4	3.917	3	0.2706	1
cg1818703	rs7207311:77245017:A:C	0.0046	0.0024	0.05628	++++	0	2.783	3	0.4264	1
cg1818703	rs113668082:75376458:AT:A	0.0033	0.0017	0.05661	-+++	27.9	4.16	3	0.2447	1
cg1818703	rs8077962:75637026:T:C	-0.0033	0.0018	0.05761	--+-	35.7	4.664	3	0.1981	1
cg1818703	rs640367:75376792:C:A	0.0032	0.0017	0.05901	++++	32	4.409	3	0.2206	1
cg1818703	rs73383698:76517009:T:A	0.0039	0.0021	0.06106	++-+	0	0.839	3	0.8401	1
cg1818703	rs374642:75387511:T:C	0.0031	0.0016	0.06127	++--	48.6	5.838	3	0.1198	1
cg1818703	rs4789465:75562441:A:G	-0.0032	0.0017	0.06364	----	0	1.661	3	0.6456	1
cg1818703	rs11867970:75377540:C:T	0.0031	0.0017	0.06778	++++	21.1	3.802	3	0.2837	1
cg1818703	rs10048153:76512999:C:T	0.0038	0.0021	0.06948	++-+	0	0.459	3	0.9278	1
cg1818703	rs691411:76517592:C:T	0.0038	0.0021	0.07003	++-+	0	0.593	3	0.8981	1
cg1818703	rs12603944:75840639:C:G	0.0028	0.0016	0.07624	++--	0	1.001	3	0.8011	1
cg1818703	rs639092:76514568:A:G	0.0037	0.0021	0.07835	++-+	0	0.418	3	0.9365	1
cg1818703	rs651233:76514949:G:A	0.0037	0.0021	0.07855	++-+	0	0.659	3	0.8827	1
cg1818703	rs692162:76514943:C:G	0.0037	0.0021	0.07855	++-+	0	0.659	3	0.8827	1
cg1818703	rs692149:76515049:G:C	0.0037	0.0021	0.07965	++-+	0	0.67	3	0.8803	1
cg1818703	rs691710:76511271:G:A	0.0034	0.002	0.09262	++++	0	1.044	3	0.7906	1
cg1818703	rs454845:75389416:C:T	0.0027	0.0016	0.09356	++--	60.5	7.596	3	0.05515	1
cg1818703	rs9916291:77245597:A:G	0.0039	0.0024	0.1043	++++	0	2.399	3	0.4938	1
cg1818703	rs8075182:77246821:G:A	0.0038	0.0024	0.1076	++++	0	1.93	3	0.5871	1
cg1818703	rs74001394:76513589:C:G	0.0033	0.0021	0.109	++-+	0	0.797	3	0.8501	1
cg1818703	rs4969142:76398304:G:A	0.0025	0.0016	0.1175	++++	0	2.84	3	0.417	1
cg1818703	rs387774:75390904:T:C	0.0026	0.0016	0.1188	++--	50.8	6.092	3	0.1072	1
cg1818703	rs9916701:77245660:C:A	0.0037	0.0024	0.1198	++++	0	2.271	3	0.5181	1
cg1818703	rs6501295:77283514:G:C	-0.0025	0.0016	0.1217	--+-	0	2.27	3	0.5183	1
cg1818703	rs4969207:76472855:C:T	0.0029	0.0019	0.1329	+---	42.6	5.225	3	0.156	1
cg1818703	rs691909:76515588:C:A	0.003	0.0021	0.1503	++-+	0	0.733	3	0.8654	1
cg1818703	rs2377395:77281937:G:A	-0.0023	0.0016	0.1542	--+-	0	1.747	3	0.6265	1
cg1818703	rs4969179:76391454:T:G	-0.0023	0.0016	0.156	---+	36.3	4.71	3	0.1943	1
cg1818703	rs56658017:76396164:G:A	-0.0023	0.0016	0.1569	---+	31.3	4.364	3	0.2248	1
cg1818703	rs691683:76516177:G:A	0.0029	0.0021	0.1675	++++	0	0.171	3	0.9822	1
cg1818703	rs12602206:76397133:A:G	-0.0022	0.0016	0.1716	+--+	41.6	5.136	3	0.1621	1
cg1818703	rs11077361:76397128:A:G	-0.0022	0.0016	0.1716	+--+	41.6	5.136	3	0.1621	1
cg1818703	rs11077410:77043574:T:C	-0.0023	0.0017	0.1762	-++-	15.1	3.533	3	0.3165	1
cg1818703	rs4969194:76541863:C:A	-0.0023	0.0017	0.1763	--++	0	1.759	3	0.6238	1
cg1818703	rs75029220:76517443:G:A	0.0029	0.0022	0.1804	+++-	0	2.025	3	0.5673	1
cg1818703	rs8075131:76394595:T:G	-0.0021	0.0016	0.1855	--++	32.6	4.452	3	0.2166	1
cg1818703	rs2292643:76395421:G:A	-0.0021	0.0016	0.1861	--++	33.5	4.509	3	0.2115	1
cg1818703	rs6501208:76395038:A:T	-0.0021	0.0016	0.1862	--++	32.8	4.461	3	0.2158	1
cg1818703	rs2292644:76394449:C:T	-0.0021	0.0016	0.1862	--++	32.8	4.461	3	0.2158	1
cg1818703	rs3817295:76394526:T:A	-0.0021	0.0016	0.1862	--++	32.8	4.461	3	0.2158	1
cg1818703	rs16971105:76393975:G:T	-0.0021	0.0016	0.1869	--++	33	4.479	3	0.2142	1
cg1818703	rs7212201:76393896:C:A	-0.0021	0.0016	0.1881	--++	32.9	4.47	3	0.215	1
cg1818703	rs4789862:76898173:T:C	-0.0022	0.0017	0.1889	---+	0	2.725	3	0.4361	1
cg1818703	rs16971107:76394042:G:A	-0.0021	0.0016	0.1901	--++	33.3	4.499	3	0.2124	1
cg1818703	rs12450500:76395750:C:T	-0.0021	0.0016	0.1928	+--+	35.7	4.665	3	0.1981	1
cg1818703	rs7208596:76396528:C:G	-0.0021	0.0016	0.193	+--+	35.6	4.662	3	0.1983	1
cg1818703	rs2292640:76396610:G:A	-0.0021	0.0016	0.193	+--+	35.6	4.662	3	0.1983	1
cg1818703	rs8072632:76397830:T:C	-0.0021	0.0016	0.1951	+--+	36.3	4.706	3	0.1946	1
cg1818703	rs11077362:76397219:A:T	-0.0021	0.0016	0.196	+--+	36	4.685	3	0.1964	1
cg1818703	rs3817294:76396963:A:G	-0.0021	0.0016	0.196	+--+	36	4.685	3	0.1964	1
cg1818703	rs12451715:76397334:A:C	-0.0021	0.0016	0.196	+--+	36	4.685	3	0.1964	1
cg1818703	rs11077363:76397309:C:T	-0.0021	0.0016	0.196	+--+	36	4.685	3	0.1964	1
cg1818703	rs312895:75424044:A:T	-0.0024	0.0019	0.1988	-+--	52	6.252	3	0.09996	1
cg1818703	rs8071884:76398058:C:G	-0.0021	0.0016	0.2037	+--+	33.6	4.516	3	0.2109	1
cg1818703	rs12450528:76395753:G:A	-0.002	0.0016	0.206	+-++	35.5	4.652	3	0.1991	1
cg1818703	rs9897410:77285427:C:A	-0.0021	0.0016	0.2072	----	0	1.268	3	0.7367	1
cg1818703	rs312896:75425078:G:C	-0.0024	0.0019	0.2114	-+--	29.6	4.262	3	0.2346	1
cg1818703	rs4969185:76398157:G:C	-0.002	0.0016	0.2121	+--+	44.2	5.379	3	0.1461	1
cg1818703	rs4789864:76897139:C:T	-0.002	0.0016	0.2193	---+	0	1.454	3	0.693	1
cg1818703	rs672925:76507169:G:C	0.0022	0.0018	0.2199	-+-+	0	2.892	3	0.4085	1
cg1818703	rs9900494:76400321:A:G	-0.0022	0.0018	0.2306	----	0	2.245	3	0.5231	1
cg1818703	rs7223429:77283014:T:C	-0.0019	0.0016	0.2365	----	0	1.058	3	0.7873	1
cg1818703	rs35729867:76391132:AT:A	-0.0022	0.0019	0.2369	--+-	0	2.988	3	0.3935	1
cg1818703	rs9901724:76400566:G:T	-0.0022	0.0018	0.2382	----	0	1.928	3	0.5876	1
cg1818703	rs9891030:76397176:G:A	-0.0021	0.0018	0.2447	----	0	1.983	3	0.576	1
cg1818703	rs9889786:77284641:A:G	-0.0019	0.0016	0.2496	+-+-	36.3	4.713	3	0.194	1
cg1818703	rs11381436:75569967:G:GT	-0.0026	0.0022	0.2502	----	37	4.759	3	0.1904	1
cg1818703	rs9897367:77285368:C:G	-0.0019	0.0016	0.2507	+-+-	35.7	4.668	3	0.1978	1
cg1818703	rs17657522:76696986:G:A	0.0019	0.0016	0.2533	++-+	0	1.127	3	0.7706	1
cg1818703	rs12450407:77002763:G:A	0.002	0.0018	0.2554	-+++	0	2.523	3	0.4711	1
cg1818703	rs3833103:77044218:T:TGCTGACCCCAGGGCTCAGCACCAG	-0.0019	0.0017	0.2584	-++-	4.4	3.139	3	0.3706	1
cg1818703	rs77200624:75911185:C:G	0.0026	0.0023	0.2655	+++-	0	0.598	3	0.8969	1
cg1818703	rs4789849:77002389:C:T	0.002	0.0018	0.2688	-+++	0	2.689	3	0.442	1
cg1818703	rs2707053:77112009:C:T	-0.0028	0.0026	0.2792	-++-	53	6.382	3	0.09443	1
cg1818703	rs8071100:76783078:T:G	-0.0019	0.0018	0.2832	----	0	2.215	3	0.5289	1
cg1818703	rs12941365:76897733:G:T	-0.0018	0.0016	0.284	---+	0	2.71	3	0.4386	1
cg1818703	rs16967374:75914042:T:G	0.0021	0.002	0.2947	++-+	0	0.774	3	0.8556	1
cg1818703	rs55750021:76898954:C:T	-0.0017	0.0017	0.3034	---+	4.4	3.137	3	0.3709	1
cg1818703	rs34744043:76669591:T:C	-0.0022	0.0022	0.3121	----	0	1.396	3	0.7065	1
cg1818703	rs35198972:76897219:G:A	-0.0016	0.0017	0.3219	---+	0	2.253	3	0.5215	1
cg1818703	rs2278967:77294782:C:A	-0.0016	0.0017	0.3274	---+	28.4	4.187	3	0.242	1
cg1818703	rs57525851:77133431:G:A	0.0016	0.0017	0.334	+--+	26.2	4.064	3	0.2547	1
cg1818703	rs11868292:76544629:T:C	-0.0023	0.0024	0.3385	---+	60.3	7.565	3	0.05591	1
cg1818703	rs35988003:76543951:T:TG	-0.0023	0.0024	0.3468	---+	57.8	7.111	3	0.06845	1
cg1818703	rs1993418:77295045:A:G	-0.0015	0.0017	0.3502	---+	12.6	3.431	3	0.3298	1
cg1818703	rs3887417:76253657:G:A	-0.0018	0.0019	0.3503	--++	3.4	3.106	3	0.3756	1
cg1818703	rs4789865:76897043:G:A	-0.0015	0.0016	0.3512	---+	0	2.649	3	0.449	1
cg1818703	rs9901493:76400507:G:A	-0.0017	0.0019	0.3518	--+-	0	2.813	3	0.4214	1
cg1818703	rs1993419:77295071:A:G	-0.0015	0.0017	0.3562	---+	12.9	3.446	3	0.3279	1
cg1818703	rs113477155:75913507:A:AGAG	-0.0017	0.0018	0.3568	+---	0	2.345	3	0.504	1
cg1818703	rs9905852:77286825:A:G	-0.0015	0.0016	0.3656	---+	0	2.376	3	0.4981	1
cg1818703	rs11657403:76675803:G:A	0.0014	0.0016	0.3798	++-+	0	0.576	3	0.902	1
cg1818703	rs8075082:76507331:A:G	-0.002	0.0023	0.3825	+-++	0	2.245	3	0.5231	1
cg1818703	rs12942185:76906611:C:T	0.0015	0.0017	0.3826	++-+	2.4	3.075	3	0.3802	1
cg1818703	rs375269334:76538226:CTTT:C	-0.0016	0.0018	0.386	+-+-	0	2.884	3	0.4099	1
cg1818703	rs12941216:76647569:A:G	0.0014	0.0016	0.3872	+++-	53.1	6.39	3	0.0941	1
cg1818703	rs12051654:76536732:C:T	-0.0016	0.0018	0.39	+-+-	0	2.638	3	0.451	1
cg1818703	rs9906525:77288240:C:T	-0.0013	0.0016	0.4091	---+	31.8	4.396	3	0.2217	1
cg1818703	rs9911538:77286898:A:G	-0.0015	0.0019	0.415	----	13.2	3.456	3	0.3266	1
cg1818703	rs62075746:76386915:C:T	0.0018	0.0022	0.4189	-+--	5	3.158	3	0.3678	1
cg1818703	rs8072144:76904886:A:G	0.0014	0.0017	0.4262	++++	20.6	3.777	3	0.2866	1
cg1818703	rs55818563:76387376:C:T	0.0018	0.0022	0.4341	-+--	7	3.225	3	0.3582	1
cg1818703	rs139602763:76181606:TTTTC:T	-0.0018	0.0023	0.4377	-+--	0	0.721	3	0.8684	1
cg1818703	rs7210821:76537564:A:G	-0.0014	0.0018	0.4381	+-+-	0	2.206	3	0.5309	1
cg1818703	rs2612787:77123708:C:T	0.0018	0.0023	0.4385	-+++	76.2	12.589	3	0.005615	1
cg1818703	rs12103927:76539410:A:G	-0.0014	0.0018	0.4392	+-+-	0	1.934	3	0.5862	1
cg1818703	rs28405813:76538530:G:A	-0.0014	0.0018	0.4425	+-+-	0	2.087	3	0.5546	1
cg1818703	rs7211115:76537697:A:G	-0.0014	0.0018	0.4479	+-+-	0	2.247	3	0.5228	1
cg1818703	rs672446:76507054:G:A	0.0013	0.0017	0.4507	++-+	0	1.353	3	0.7166	1
cg1818703	rs4969199:76537849:A:C	-0.0013	0.0018	0.4539	+-+-	0	2.139	3	0.5442	1
cg1818703	rs9894139:77290082:A:G	-0.0012	0.0016	0.4627	---+	0	2.642	3	0.4503	1
cg1818703	rs7212032:77008062:T:G	-0.0012	0.0016	0.4686	-+-+	31.4	4.374	3	0.2238	1
cg1818703	rs2118224:75741444:A:C	0.0012	0.0017	0.4717	+--+	48.9	5.875	3	0.1178	1
cg1818703	rs72896163:75412525:C:T	0.0013	0.0017	0.4746	+++-	24.9	3.994	3	0.2621	1
cg1818703	rs4969211:76538186:C:T	-0.0013	0.0018	0.4802	+-+-	0	2.099	3	0.5522	1
cg1818703	rs8071221:76534749:C:A	-0.0013	0.0018	0.4807	+-+-	11	3.371	3	0.3379	1
cg1818703	rs747483:75412091:C:T	0.0012	0.0018	0.4841	+++-	23.8	3.937	3	0.2683	1
cg1818703	rs1965780:75734511:G:A	0.0012	0.0017	0.4857	+--+	53.6	6.459	3	0.0913	1
cg1818703	rs7225363:75738762:C:A	0.0012	0.0017	0.486	+--+	76	12.52	3	0.0058	1
cg1818703	rs61385509:77140458:C:A	0.0016	0.0023	0.4866	++++	0	0.528	3	0.9127	1
cg1818703	rs16970646:75902636:A:G	-0.0014	0.002	0.4868	--++	0	0.695	3	0.8745	1
cg1818703	rs6501964:75569804:A:T	-0.0012	0.0017	0.4906	---+	65.5	8.687	3	0.03375	1
cg1818703	rs9908939:76538461:G:C	-0.0012	0.0018	0.4942	+-+-	0	1.819	3	0.6109	1
cg1818703	rs55635259:77140840:C:T	0.0016	0.0023	0.5029	++++	0	0.443	3	0.9313	1
cg1818703	rs56379020:77140730:C:T	0.0015	0.0023	0.5074	++++	0	0.358	3	0.9487	1
cg1818703	rs55893478:77140732:G:T	0.0015	0.0023	0.5074	++++	0	0.358	3	0.9487	1
cg1818703	rs56411565:77140718:C:T	0.0015	0.0023	0.5074	++++	0	0.358	3	0.9487	1
cg1818703	rs6501228:76534178:T:C	-0.0012	0.0018	0.5075	+-+-	5.3	3.17	3	0.3662	1
cg1818703	rs8072405:76534779:T:C	-0.0012	0.0018	0.5107	+-+-	0	2.932	3	0.4022	1
cg1818703	rs4969209:76535015:T:A	-0.0012	0.0018	0.5109	+-+-	5.4	3.171	3	0.3659	1
cg1818703	rs8072747:75733559:G:A	0.0011	0.0017	0.5112	+--+	43	5.259	3	0.1538	1
cg1818703	rs61133407:77140457:C:A	0.0015	0.0023	0.515	++++	0	0.531	3	0.9121	1
cg1818703	rs144002316:77140455:CG:C	0.0015	0.0023	0.515	++++	0	0.531	3	0.9121	1
cg1818703	rs7406623:76604895:T:A	0.0013	0.002	0.5194	+---	0	1.546	3	0.6718	1
cg1818703	rs7224442:75413439:A:G	0.0011	0.0017	0.5205	+++-	23.8	3.937	3	0.2684	1
cg1818703	rs658113:76506092:C:T	-0.001	0.0016	0.5207	---+	0	0.627	3	0.8903	1
cg1818703	rs7208336:75412932:T:C	0.0011	0.0017	0.5213	+++-	23	3.897	3	0.2728	1
cg1818703	rs7222532:75413302:G:C	0.0011	0.0017	0.5213	+++-	23	3.897	3	0.2728	1
cg1818703	rs7208671:75413129:T:C	0.0011	0.0017	0.5213	+++-	23	3.897	3	0.2728	1
cg1818703	rs7222170:75413096:G:A	0.0011	0.0017	0.5213	+++-	23	3.897	3	0.2728	1
cg1818703	rs7224116:75413177:A:G	0.0011	0.0017	0.5213	+++-	23	3.897	3	0.2728	1
cg1818703	rs35657663:75412482:T:C	0.0011	0.0017	0.5233	+++-	23.1	3.9	3	0.2725	1
cg1818703	rs67719929:75412605:G:A	0.0011	0.0017	0.5233	+++-	23.1	3.9	3	0.2725	1
cg1818703	rs72896162:75412521:A:G	0.0011	0.0017	0.5233	+++-	23.1	3.9	3	0.2725	1
cg1818703	rs34474630:75412257:TG:T	0.0011	0.0017	0.5233	+++-	23.1	3.9	3	0.2725	1
cg1818703	rs35077273:75412415:T:C	0.0011	0.0017	0.5233	+++-	23.1	3.9	3	0.2725	1
cg1818703	rs66886702:75412714:G:A	0.0011	0.0017	0.5233	+++-	23.1	3.9	3	0.2725	1
cg1818703	rs35489990:75412312:T:C	0.0011	0.0017	0.5233	+++-	23.1	3.9	3	0.2725	1
cg1818703	rs66689315:76536765:T:C	-0.0011	0.0018	0.5355	+-+-	0	2.695	3	0.4411	1
cg1818703	rs67577167:76536785:G:C	-0.0011	0.0018	0.5355	+-+-	0	2.695	3	0.4411	1
cg1818703	rs8071075:76534671:C:T	-0.0011	0.0018	0.5368	+-+-	6.1	3.195	3	0.3626	1
cg1818703	rs7217685:75632372:T:C	0.0011	0.0017	0.537	++--	13.5	3.469	3	0.3248	1
cg1818703	rs56342141:77141265:A:G	0.0015	0.0024	0.5395	++++	0	0.656	3	0.8834	1
cg1818703	rs6501229:76534302:G:A	-0.0011	0.0018	0.5417	+-+-	1.8	3.055	3	0.3833	1
cg1818703	rs2707046:77123453:T:C	0.001	0.0017	0.5421	-+++	56.7	6.931	3	0.07412	1
cg1818703	rs2612786:77123428:C:G	0.001	0.0017	0.5421	-+++	56.7	6.931	3	0.07412	1
cg1818703	rs4789004:75828754:T:C	0.001	0.0017	0.543	++-+	0	0.893	3	0.8271	1
cg1818703	rs9907877:76536336:T:G	-0.0011	0.0018	0.548	+-+-	0	2.74	3	0.4334	1
cg1818703	rs11653878:75703130:C:T	0.0012	0.002	0.5486	-+++	0	1.697	3	0.6376	1
cg1818703	rs8070884:76534533:C:G	-0.0011	0.0018	0.5507	+-+-	3.4	3.107	3	0.3755	1
cg1818703	rs7221694:76536212:T:A	-0.0011	0.0018	0.5514	+-+-	0	2.83	3	0.4185	1
cg1818703	rs11867214:75941268:G:T	-0.001	0.0016	0.5516	-++-	0	1.148	3	0.7656	1
cg1818703	rs72855084:77142034:T:G	0.0014	0.0023	0.5518	++-+	0	0.182	3	0.9804	1
cg1818703	rs8071575:75788255:A:T	-0.0011	0.0018	0.5543	+-+-	4	3.125	3	0.3727	1
cg1818703	rs8071002:75788248:C:A	-0.0011	0.0018	0.5543	+-+-	4	3.125	3	0.3727	1
cg1818703	rs141555180:76511476:A:C	-0.0014	0.0024	0.5566	+---	0	1.051	3	0.7889	1
cg1818703	rs8066646:75414192:C:T	0.001	0.0017	0.558	+++-	50.7	6.08	3	0.1078	1
cg1818703	rs8071024:75414067:T:C	0.001	0.0017	0.558	+++-	50.7	6.08	3	0.1078	1
cg1818703	rs112324357:75941558:T:C	-0.0009	0.0016	0.5582	-++-	0	2.155	3	0.5409	1
cg1818703	rs113165962:76536299:C:CTTTGA	-0.0011	0.0018	0.5595	+-+-	0	2.976	3	0.3954	1
cg1818703	rs312909:75413954:T:C	0.001	0.0017	0.5598	+++-	56.7	6.921	3	0.07446	1
cg1818703	rs55967820:77141073:A:G	0.0014	0.0023	0.5601	++++	0	0.729	3	0.8663	1
cg1818703	rs7221209:76535948:T:C	-0.001	0.0018	0.5608	+-+-	0	2.644	3	0.4499	1
cg1818703	rs56069218:77141277:A:G	0.0013	0.0023	0.5615	++++	0	0.697	3	0.874	1
cg1818703	rs55714291:77141271:G:A	0.0013	0.0023	0.5615	++++	0	0.697	3	0.874	1
cg1818703	rs4969155:76535107:A:G	-0.001	0.0018	0.5616	+-+-	0	2.894	3	0.4083	1
cg1818703	rs71385989:76777587:G:A	-0.0013	0.0023	0.5702	----	26.9	4.103	3	0.2505	1
cg1818703	rs11870543:75824034:A:G	0.0012	0.0022	0.5704	++--	61.3	7.759	3	0.05126	1
cg1818703	rs11650011:75412334:T:C	0.001	0.0018	0.5727	+++-	18.7	3.692	3	0.2967	1
cg1818703	rs747481:75412143:A:G	0.001	0.0018	0.5805	+++-	22.6	3.875	3	0.2753	1
cg1818703	rs747482:75412109:T:C	0.001	0.0018	0.5805	+++-	22.6	3.875	3	0.2753	1
cg1818703	rs1795962:77125246:G:A	0.0013	0.0024	0.5839	-+++	65.6	8.731	3	0.0331	1
cg1818703	rs7213952:75656503:T:C	0.001	0.0019	0.5851	+++-	0	1.43	3	0.6986	1
cg1818703	rs12942703:76420373:G:A	0.0012	0.0022	0.5864	-+++	0	1.294	3	0.7305	1
cg1818703	rs12946269:76778039:A:G	-0.0012	0.0023	0.5877	----	18.2	3.669	3	0.2994	1
cg1818703	rs8070620:75657569:G:A	0.001	0.0019	0.5882	++--	0	0.376	3	0.9452	1
cg1818703	rs2707047:77123614:A:G	0.0009	0.0017	0.5895	-+++	54.6	6.605	3	0.08563	1
cg1818703	rs12948018:76829215:A:G	-0.0009	0.0016	0.5898	-+-+	0	2.26	3	0.5203	1
cg1818703	rs56270395:77290736:A:G	-0.001	0.0018	0.594	--++	11.7	3.396	3	0.3345	1
cg1818703	rs11650000:76828154:A:G	-0.0009	0.0016	0.5964	-+-+	0	1.446	3	0.6947	1
cg1818703	rs7226316:76788840:G:A	-0.0012	0.0023	0.6018	----	18	3.66	3	0.3006	1
cg1818703	rs11658267:75411884:A:G	0.0009	0.0018	0.6019	+++-	13.3	3.461	3	0.3259	1
cg1818703	rs375561735:75793726:C:CAA	-0.0009	0.0018	0.6028	+-+-	0	2.493	3	0.4765	1
cg1818703	rs7226193:76816678:A:G	-0.0011	0.0022	0.6055	-+-+	0	2.219	3	0.5281	1
cg1818703	rs1675272:77125947:G:A	0.0012	0.0024	0.6068	-+++	66.2	8.867	3	0.03111	1
cg1818703	rs8079153:76796854:T:C	-0.0008	0.0016	0.6081	-++-	26.8	4.097	3	0.2512	1
cg1818703	rs1871935:76764145:T:C	-0.0008	0.0016	0.6128	-+--	0	1.87	3	0.5999	1
cg1818703	rs67672445:76907899:G:A	0.0008	0.0017	0.6129	+++-	0	0.115	3	0.99	1
cg1818703	rs898541:77125125:A:C	0.0012	0.0024	0.6148	-+++	69.2	9.749	3	0.02083	1
cg1818703	rs1675270:77125279:C:T	0.0012	0.0023	0.6153	-+++	65.1	8.594	3	0.03521	1
cg1818703	rs71161624:76773268:G:GAGGCCA	-0.0011	0.0022	0.6154	-+--	0	1.316	3	0.7253	1
cg1818703	rs4969206:76543521:A:G	0.0009	0.0018	0.6237	-+--	41.2	5.1	3	0.1646	1
cg1818703	rs6501234:76646218:T:C	0.0008	0.0016	0.625	+---	54.8	6.633	3	0.08455	1
cg1818703	rs35392193:76770746:G:A	0.0012	0.0024	0.6258	++-+	0	0.717	3	0.8693	1
cg1818703	rs2703514:77135045:C:T	-0.0011	0.0023	0.626	-++-	20.4	3.769	3	0.2875	1
cg1818703	rs76044963:76539754:G:A	0.0009	0.0018	0.6342	-+--	46.1	5.563	3	0.1349	1
cg1818703	rs73411850:77289908:G:A	-0.001	0.0021	0.6425	--++	0	0.816	3	0.8457	1
cg1818703	rs56158361:77127819:A:G	-0.0009	0.002	0.6464	+--+	0	0.568	3	0.9038	1
cg1818703	rs56912012:76541136:G:A	0.0008	0.0018	0.6474	-+--	34.6	4.587	3	0.2047	1
cg1818703	rs2306526:76798362:C:T	0.0007	0.0016	0.6516	+---	0	2.758	3	0.4304	1
cg1818703	rs113506869:77289585:A:C	-0.0009	0.0019	0.6566	-+-+	0	1.408	3	0.7036	1
cg1818703	rs112290535:77289741:G:A	-0.0009	0.0019	0.6566	-+-+	0	1.408	3	0.7036	1
cg1818703	rs34961772:76759010:G:A	-0.001	0.0023	0.6571	-+-+	0	1.235	3	0.7447	1
cg1818703	rs1106743:77125223:A:C	0.0008	0.0017	0.6582	++--	63.7	8.271	3	0.04074	1
cg1818703	rs16970842:76107393:A:G	0.001	0.0023	0.6597	+-++	0	1.198	3	0.7535	1
cg1818703	rs60600031:75915291:A:T	0.0007	0.0017	0.6688	+--+	0	0.378	3	0.9447	1
cg1818703	rs2053235:75736155:G:A	0.0007	0.0016	0.6729	+--+	50.9	6.109	3	0.1064	1
cg1818703	rs9900681:76757767:A:C	-0.0007	0.0016	0.6736	-+--	28.8	4.212	3	0.2395	1
cg1818703	rs8067627:75914286:T:C	0.0007	0.0017	0.6768	+--+	0	0.71	3	0.8709	1
cg1818703	17:75913656:A:AG	0.0011	0.0026	0.6809	++--	7.8	3.254	3	0.3541	1
cg1818703	rs9896016:75938377:C:T	-0.0009	0.0022	0.6819	-++-	31.9	4.404	3	0.221	1
cg1818703	rs8079047:76775673:G:T	-0.0006	0.0016	0.6829	-+-+	0	1.093	3	0.7787	1
cg1818703	rs12449669:76691258:T:C	-0.0006	0.0016	0.6873	-++-	0	2.433	3	0.4874	1
cg1818703	rs9915543:75602317:T:C	-0.0008	0.0021	0.6905	+--+	7	3.226	3	0.358	1
cg1818703	rs35361991:76773191:G:C	-0.0009	0.0023	0.6945	-+--	28	4.169	3	0.2438	1
cg1818703	rs1811086:76173022:G:A	-0.001	0.0024	0.6947	-++-	0	1.722	3	0.6321	1
cg1818703	rs1110638:75400690:T:C	-0.0007	0.0018	0.6958	+---	61.4	7.78	3	0.05077	1
cg1818703	rs1985661:75915446:A:G	0.0006	0.0016	0.6979	+--+	0	0.389	3	0.9424	1
cg1818703	rs60867452:76075120:T:C	0.0008	0.0022	0.7	+-++	6.4	3.204	3	0.3612	1
cg1818703	rs11657495:77288496:A:C	-0.0008	0.0021	0.7008	--++	0	0.752	3	0.861	1
cg1818703	rs10711355:76811791:GA:G	0.0006	0.0016	0.7029	+---	0	2.052	3	0.5617	1
cg1818703	rs7215260:76677481:A:G	0.0006	0.0016	0.7041	++--	0	1.39	3	0.7079	1
cg1818703	rs112814528:75914484:G:GAAAT	0.0006	0.0017	0.71	+--+	0	0.482	3	0.9229	1
cg1818703	rs60124003:75603437:T:C	-0.0008	0.0021	0.7108	+--+	4.2	3.131	3	0.3719	1
cg1818703	rs11871957:75974221:A:T	-0.0006	0.0017	0.712	-+--	0	1.985	3	0.5755	1
cg1818703	rs12936955:76789716:T:C	-0.0008	0.0022	0.7142	----	0	0.32	3	0.9563	1
cg1818703	rs57385920:75603387:T:C	-0.0008	0.0021	0.7161	+--+	8.1	3.266	3	0.3525	1
cg1818703	rs56117688:76385161:G:T	0.0008	0.0022	0.7179	-+--	30.9	4.343	3	0.2267	1
cg1818703	rs61292300:75914979:A:G	0.0006	0.0017	0.7202	+--+	0	0.428	3	0.9345	1
cg1818703	rs2612788:77125647:A:C	0.0006	0.0017	0.7219	-+--	29.4	4.247	3	0.236	1
cg1818703	rs7503487:76648982:C:T	0.0006	0.0016	0.7228	++--	65.7	8.738	3	0.03298	1
cg1818703	rs7225601:76685106:A:G	-0.0006	0.0016	0.7287	-++-	2.3	3.072	3	0.3807	1
cg1818703	rs1870624:77133367:T:C	0.0008	0.0023	0.734	-+-+	58.7	7.261	3	0.06402	1
cg1818703	rs62078550:75998773:A:C	-0.0006	0.0017	0.7358	-+--	0	1.698	3	0.6374	1
cg1818703	rs2898646:75399117:A:G	-0.0006	0.0018	0.7387	+---	63.1	8.119	3	0.04361	1
cg1818703	rs8072820:76385381:C:T	0.0007	0.0022	0.7393	-+--	27.9	4.16	3	0.2447	1
cg1818703	rs892961:75400100:T:A	-0.0006	0.0018	0.7408	+---	62.2	7.947	3	0.04713	1
cg1818703	rs747147:75399552:A:G	-0.0006	0.0018	0.7412	+---	62.7	8.051	3	0.04497	1
cg1818703	rs55877426:77141445:T:C	0.0008	0.0023	0.7428	++--	0	0.285	3	0.9629	1
cg1818703	rs11658702:77289304:A:G	-0.0006	0.0019	0.7431	-+++	0	2.216	3	0.5289	1
cg1818703	rs1001168:75991816:C:G	-0.0005	0.0017	0.7432	-+--	0	1.471	3	0.6889	1
cg1818703	rs2707045:77123426:A:G	0.0006	0.0017	0.7451	++--	55.4	6.731	3	0.08098	1
cg1818703	rs12051860:75940718:G:A	-0.0006	0.0018	0.7474	-+++	0	0.485	3	0.9221	1
cg1818703	rs4430812:75925820:C:T	-0.0007	0.0023	0.7475	+---	0	1.807	3	0.6134	1
cg1818703	rs8068866:76385267:C:T	0.0007	0.0022	0.7518	-+--	27.4	4.13	3	0.2478	1
cg1818703	rs35881190:76906367:C:T	0.0006	0.0018	0.7535	-++-	0	0.957	3	0.8118	1
cg1818703	rs8075853:75651326:G:A	0.0007	0.0022	0.7535	+--+	0	0.781	3	0.8539	1
cg1818703	rs8069695:76385044:T:C	0.0007	0.0022	0.7538	-+--	27.8	4.156	3	0.2451	1
cg1818703	rs55942446:75940108:T:G	-0.0005	0.0017	0.7547	--++	0	1.14	3	0.7673	1
cg1818703	rs4789472:75603188:T:A	-0.0007	0.0021	0.7556	+--+	7.6	3.248	3	0.355	1
cg1818703	rs4789471:75603130:C:T	-0.0007	0.0021	0.7556	+--+	7.6	3.248	3	0.355	1
cg1818703	rs4789470:75603103:G:A	-0.0007	0.0021	0.7556	+--+	7.6	3.248	3	0.355	1
cg1818703	rs113048877:76769570:G:C	0.0007	0.0021	0.7598	+++-	37.3	4.781	3	0.1886	1
cg1818703	rs1795953:77114947:A:T	0.0005	0.0017	0.7611	+++-	0	0.524	3	0.9136	1
cg1818703	rs367739416:76427126:ATTTT:ATTTTT	0.0007	0.0023	0.7624	-++-	0	2.649	3	0.449	1
cg1818703	rs34148977:75405372:A:AGG	0.0005	0.0018	0.7632	++--	42.1	5.181	3	0.159	1
cg1818703	rs7216909:75405234:A:G	0.0005	0.0018	0.7632	++--	42.1	5.181	3	0.159	1
cg1818703	rs61565914:77289076:C:T	-0.0006	0.0019	0.7653	+-++	56.2	6.85	3	0.07683	1
cg1818703	rs1795956:77126509:C:A	0.0005	0.0017	0.7655	-+--	22.3	3.861	3	0.2768	1
cg1818703	rs61010755:75402913:T:C	-0.0005	0.0018	0.7702	+---	53.9	6.508	3	0.08935	1
cg1818703	rs58951893:76805399:A:G	0.0005	0.0019	0.7727	+--+	0	1.872	3	0.5994	1
cg1818703	rs11651219:75788908:C:T	-0.0005	0.0018	0.7762	+-+-	0	2.234	3	0.5252	1
cg1818703	rs79124936:76384897:A:ACTGT	0.0006	0.0022	0.7792	-+--	24.9	3.997	3	0.2618	1
cg1818703	rs62075744:76384438:C:T	0.0006	0.0022	0.7809	-+--	26.6	4.087	3	0.2522	1
cg1818703	rs117036086:77134917:A:G	0.0007	0.0026	0.7811	-+++	68.4	9.484	3	0.0235	1
cg1818703	rs73999305:76384533:A:G	0.0006	0.0022	0.7861	-+--	26.8	4.096	3	0.2513	1
cg1818703	rs62075742:76384278:G:C	0.0006	0.0022	0.7861	-+--	26.8	4.096	3	0.2513	1
cg1818703	rs73999306:76384534:T:C	0.0006	0.0022	0.7861	-+--	26.8	4.096	3	0.2513	1
cg1818703	rs12951541:76752111:C:T	-0.0004	0.0016	0.7918	-+-+	0	1.001	3	0.8011	1
cg1818703	rs2376828:76812840:T:C	0.0004	0.0016	0.7939	+---	0	1.353	3	0.7166	1
cg1818703	rs10512615:75922557:C:T	-0.0005	0.002	0.7955	--++	0	0.647	3	0.8857	1
cg1818703	rs34518375:76807170:G:A	-0.0006	0.0023	0.7986	-+--	0	0.688	3	0.8761	1
cg1818703	rs58744297:76082398:G:A	-0.0006	0.0024	0.799	--++	0	2.511	3	0.4734	1
cg1818703	rs10644702:75409769:C:CAG	0.0004	0.0018	0.8043	++--	42.1	5.18	3	0.1591	1
cg1818703	rs4969201:76543242:T:C	-0.0005	0.0019	0.8051	+-++	40.4	5.036	3	0.1692	1
cg1818703	rs11376195:75936893:G:GC	-0.0005	0.0022	0.8057	-+++	21.1	3.802	3	0.2836	1
cg1818703	rs28607597:77280442:A:G	-0.0005	0.002	0.8058	+-++	72	10.727	3	0.0133	1
cg1818703	rs9895664:75937881:A:T	-0.0006	0.0026	0.8062	-+++	41.4	5.118	3	0.1634	1
cg1818703	rs2279309:76792833:G:A	-0.0006	0.0023	0.8068	---+	0	0.837	3	0.8406	1
cg1818703	rs9903094:75937573:A:T	-0.0006	0.0026	0.8093	-+++	43.3	5.294	3	0.1515	1
cg1818703	rs72122734:75915047:TCTCGATCTC:T	0.0004	0.0017	0.8111	+--+	0	0.458	3	0.9281	1
cg1818703	rs12325833:76648526:C:T	0.0004	0.0016	0.8137	+---	66.6	8.993	3	0.02939	1
cg1818703	rs12951544:76648548:C:T	0.0004	0.0016	0.8137	+---	66.6	8.993	3	0.02939	1
cg1818703	rs9894593:75924104:G:A	0.0004	0.0019	0.8138	+-++	0	0.227	3	0.9731	1
cg1818703	rs12452788:75406866:T:C	0.0004	0.0018	0.8217	++--	43.4	5.304	3	0.1509	1
cg1818703	rs67719449:76073726:G:C	0.0005	0.0024	0.8373	--++	0	2.723	3	0.4363	1
cg1818703	rs9907933:77288081:T:G	-0.0003	0.0016	0.8404	+-++	59.6	7.429	3	0.05941	1
cg1818703	rs9916143:75409282:C:G	0.0004	0.0018	0.8404	++--	43.9	5.352	3	0.1477	1
cg1818703	rs16970803:76087178:A:G	-0.0005	0.0025	0.8424	--++	0	1.436	3	0.6971	1
cg1818703	rs66478371:75603753:C:T	-0.0004	0.0021	0.8434	+--+	0	2.646	3	0.4495	1
cg1818703	rs867654:76506607:G:A	-0.0003	0.0016	0.8443	+---	0	0.686	3	0.8765	1
cg1818703	rs9890973:75603797:A:G	-0.0004	0.0021	0.8488	+--+	0	2.042	3	0.5636	1
cg1818703	rs57386005:77037583:T:G	-0.0005	0.0025	0.8495	+-++	0	2.091	3	0.5538	1
cg1818703	rs312910:75413961:A:C	-0.0003	0.0017	0.8529	+---	61.3	7.748	3	0.05151	1
cg1818703	rs9897036:75603827:T:C	-0.0004	0.0021	0.8588	+--+	0	2.347	3	0.5036	1
cg1818703	rs1870621:77104730:C:T	-0.0003	0.0017	0.8612	-++-	55.6	6.756	3	0.08011	1
cg1818703	rs73997958:75603512:C:T	-0.0004	0.0021	0.8616	+--+	0	2.775	3	0.4276	1
cg1818703	rs58567966:76760941:G:A	-0.0004	0.0023	0.8651	-+-+	0	1.027	3	0.7946	1
cg1818703	rs16971728:76807468:T:A	-0.0004	0.0022	0.8664	-+--	0	0.62	3	0.8918	1
cg1818703	rs16970829:76098181:A:G	0.0004	0.0025	0.8675	--++	0	2.298	3	0.5129	1
cg1818703	rs9897585:75910858:T:A	0.0003	0.0017	0.8701	+--+	0	1.421	3	0.7006	1
cg1818703	rs9897765:76168971:G:A	0.0003	0.0021	0.8713	+---	0	2.408	3	0.4921	1
cg1818703	rs78684306:76073179:C:CG	0.0004	0.0024	0.8716	--++	5.4	3.173	3	0.3658	1
cg1818703	rs691680:76424381:T:G	0.0004	0.0023	0.8726	-++-	2.7	3.083	3	0.379	1
cg1818703	rs8079283:75906378:T:C	0.0003	0.0017	0.8728	+--+	0	1.811	3	0.6125	1
cg1818703	rs312911:75414585:A:C	-0.0003	0.0017	0.8791	+---	61.4	7.764	3	0.05115	1
cg1818703	rs691094:76425176:G:A	0.0003	0.0023	0.8846	-++-	0	2.841	3	0.4167	1
cg1818703	rs4969154:76543421:T:C	-0.0003	0.0019	0.8884	+-++	36.6	4.733	3	0.1925	1
cg1818703	rs73999329:76927314:T:C	-0.0003	0.0025	0.89	-+--	0	1.164	3	0.7616	1
cg1818703	rs8080155:77291761:T:C	0.0002	0.0018	0.8945	--++	48.5	5.822	3	0.1206	1
cg1818703	rs12103728:76814115:G:T	0.0003	0.0022	0.8966	-+++	0	0.431	3	0.9337	1
cg1818703	rs12103727:76814116:C:G	0.0003	0.0022	0.8966	-+++	0	0.431	3	0.9337	1
cg1818703	rs2003241:76885117:T:C	-0.0002	0.0018	0.8999	-++-	17.2	3.622	3	0.3053	1
cg1818703	rs4789860:76898633:T:C	-0.0002	0.0018	0.9004	-+-+	0	0.577	3	0.9016	1
cg1818703	rs7223091:77107002:C:T	-0.0003	0.0021	0.9013	+-+-	12.8	3.44	3	0.3287	1
cg1818703	rs4131402:76610784:A:G	-0.0003	0.0023	0.9054	+--+	0	1.389	3	0.7081	1
cg1818703	rs4789533:76088451:G:C	-0.0003	0.0025	0.9061	--++	0	2.364	3	0.5004	1
cg1818703	rs61668821:76628974:A:G	0.0002	0.0017	0.9076	+--+	33.1	4.486	3	0.2136	1
cg1818703	rs16970810:76089634:T:C	0.0003	0.0025	0.9094	--++	0	2.102	3	0.5516	1
cg1818703	rs61536355:77037890:G:C	-0.0003	0.0025	0.9156	+-++	0	2.402	3	0.4933	1
cg1818703	rs3744801:76793728:G:A	-0.0002	0.0016	0.9182	-+-+	0	1.665	3	0.6448	1
cg1818703	rs4567790:75584160:C:T	0.0002	0.0023	0.924	+-+-	0	1.415	3	0.702	1
cg1818703	rs9904442:75584289:G:A	0.0002	0.0023	0.924	+-+-	0	1.415	3	0.702	1
cg1818703	rs6501227:76506173:A:T	-0.0001	0.0016	0.9258	+--+	0	1.727	3	0.631	1
cg1818703	rs9302886:76896568:A:G	0.0002	0.0018	0.9261	-+++	0	1.751	3	0.6256	1
cg1818703	rs371751046:76421360:TTTATC:T	0.0002	0.0022	0.9285	-++-	0	2.847	3	0.4158	1
cg1818703	rs76648588:75862489:C:CAGG	0.0002	0.0019	0.9305	+---	20.5	3.774	3	0.287	1
cg1818703	rs111582188:76188292:A:G	-0.0002	0.0018	0.931	-+-+	0	0.027	3	0.9989	1
cg1818703	rs56194158:76077625:A:G	0.0002	0.0024	0.9334	--++	0	2.383	3	0.4967	1
cg1818703	rs11077394:76693711:A:G	0.0001	0.0016	0.9453	-+++	42.2	5.193	3	0.1582	1
cg1818703	rs7221628:75932011:G:C	0.0001	0.0021	0.9466	--++	0	1.275	3	0.7351	1
cg1818703	rs9915305:77289575:C:T	-0.0001	0.002	0.9479	+-++	50.5	6.063	3	0.1086	1
cg1818703	rs60750901:75925242:G:C	0.0001	0.002	0.9485	+--+	0	0.223	3	0.9739	1
cg1818703	rs7217654:76811307:A:G	-0.0001	0.0022	0.9501	-+-+	0	1.706	3	0.6355	1
cg1818703	rs28605568:76774854:A:T	0.0001	0.0024	0.9562	++--	0	1.91	3	0.5913	1
cg1818703	rs58349943:77037385:A:G	-0.0001	0.0025	0.9573	+-++	0	2.669	3	0.4455	1
cg1818703	rs34691085:75405577:A:AGC	0.0001	0.0017	0.9643	+---	6.6	3.211	3	0.3602	1
cg1818703	rs113166021:76926962:CA:CAAA	0.0001	0.0025	0.9663	-+--	0	2.099	3	0.552	1
cg1818703	rs9901429:76884480:A:G	-0.0001	0.0018	0.9666	-++-	14.3	3.501	3	0.3207	1
cg1818703	rs8066260:76542476:C:G	-0.0001	0.0019	0.9699	+-++	30.3	4.305	3	0.2303	1
cg1818703	rs3744800:76793825:G:A	0.0001	0.0016	0.9701	-+-+	0	0.319	3	0.9565	1
cg1818703	rs113206560:75861256:GACAC:G	-0.0001	0.0019	0.971	+---	34.1	4.554	3	0.2075	1
cg1818703	rs8069689:76421795:C:G	-0.0001	0.0023	0.9718	-++-	0	1.852	3	0.6036	1
cg1818703	rs2588551:76424072:G:A	0.0001	0.0023	0.9758	-++-	0	2.665	3	0.4462	1
cg1818703	rs72914895:76423463:T:C	0.0001	0.0023	0.9758	-++-	0	2.665	3	0.4462	1
cg1818703	rs34810096:76800772:AT:A	0.0001	0.0023	0.9786	-+-+	0	0.337	3	0.9529	1
cg1818703	rs8066626:75861970:T:C	0	0.0019	0.9831	+---	20	3.752	3	0.2895	1
cg1818703	rs11657360:76675661:G:C	0	0.0016	0.984	-++-	9.8	3.325	3	0.3442	1
cg1818703	rs9905698:75651015:G:T	0	0.002	0.9862	+-++	0	0.433	3	0.9334	1
cg1818703	rs35635171:76800785:T:A	0	0.0022	0.9933	-++-	0	0.35	3	0.9504	1
cg1818703	rs62078495:75862717:T:C	0	0.0019	0.9955	+---	15.4	3.547	3	0.3147	1
cg1818703	rs3936118:76674257:T:C	0	0.0016	0.9968	-++-	20.5	3.773	3	0.2871	1
cg1818703	rs62078489:75861271:A:G	0	0.0019	0.9981	+---	36	4.686	3	0.1963	1
cg1818703	rs147899046:76516806:AAAG:A	0	0.0025	0.9994	+-+-	42.4	5.211	3	0.157	1
cg11047325	rs11652708:77185990:C:G	0.0078	0.0029	0.007131	++++	18.3	3.671	3	0.2993	1
cg11047325	rs2410427:75560570:G:A	-0.0076	0.0029	0.008845	----	0	1.68	3	0.6413	1
cg11047325	rs2411125:75559019:C:T	-0.0071	0.0029	0.01331	----	0	1.108	3	0.7752	1
cg11047325	rs4788993:75561410:A:C	-0.0065	0.0026	0.01334	----	0	1.016	3	0.7973	1
cg11047325	rs667233:76516265:A:G	0.0077	0.0032	0.0174	++--	26.6	4.089	3	0.252	1
cg11047325	rs692161:76514959:T:G	0.0076	0.0032	0.01842	++--	20.4	3.768	3	0.2876	1
cg11047325	rs4789465:75562441:A:G	-0.0062	0.0026	0.01869	----	0	2.718	3	0.4372	1
cg11047325	rs4969194:76541863:C:A	-0.0061	0.0027	0.02163	--+-	0	0.864	3	0.8341	1
cg11047325	rs1380797:77185444:T:C	0.0067	0.0029	0.02221	+++-	33.8	4.535	3	0.2092	1
cg11047325	rs2574864:75507084:G:A	0.0082	0.0036	0.02268	+++-	0	1.867	3	0.6005	1
cg11047325	rs2574863:75507115:G:A	0.0078	0.0036	0.02986	+++-	0	1.457	3	0.6922	1
cg11047325	rs73383698:76517009:T:A	0.0069	0.0033	0.03438	++--	16.7	3.6	3	0.3081	1
cg11047325	rs12453537:76864815:G:A	0.0054	0.0026	0.03739	+++-	0	1.424	3	0.6999	1
cg11047325	rs12602878:75557061:G:T	-0.0059	0.0029	0.03827	--++	54.7	6.621	3	0.085	1
cg11047325	rs691411:76517592:C:T	0.0067	0.0033	0.03917	++--	8.6	3.282	3	0.3502	1
cg11047325	rs75029220:76517443:G:A	0.0068	0.0033	0.04071	+++-	0	1.234	3	0.7448	1
cg11047325	rs424207:75506852:T:C	0.0074	0.0036	0.04123	+++-	0	1.871	3	0.5996	1
cg11047325	rs312808:75509911:G:A	0.0073	0.0036	0.04258	+++-	0	2.205	3	0.5309	1
cg11047325	rs312809:75509766:G:A	0.0073	0.0036	0.04264	+++-	0	2.206	3	0.5308	1
cg11047325	rs408659:75508162:G:C	0.0074	0.0037	0.04614	++--	10.8	3.364	3	0.3388	1
cg11047325	rs651233:76514949:G:A	0.0065	0.0033	0.0464	++--	22.1	3.849	3	0.2782	1
cg11047325	rs692162:76514943:C:G	0.0065	0.0033	0.0464	++--	22.1	3.849	3	0.2782	1
cg11047325	rs692149:76515049:G:C	0.0065	0.0033	0.04698	++--	22.1	3.852	3	0.2779	1
cg11047325	rs11402882:75509151:A:AT	0.007	0.0036	0.04873	++--	0	2.85	3	0.4154	1
cg11047325	rs417850:75506374:C:T	0.007	0.0036	0.05461	+++-	0	1.712	3	0.6343	1
cg11047325	rs389570:75506388:A:G	0.007	0.0036	0.05479	+++-	0	1.71	3	0.6348	1
cg11047325	rs10048153:76512999:C:T	0.0062	0.0033	0.05517	++--	18.1	3.662	3	0.3003	1
cg11047325	rs220036:75509336:A:G	0.0069	0.0036	0.0555	+++-	30.8	4.336	3	0.2274	1
cg11047325	rs639092:76514568:A:G	0.0062	0.0033	0.05596	++--	15.1	3.532	3	0.3166	1
cg11047325	rs691683:76516177:G:A	0.0062	0.0033	0.05967	++--	0	1.868	3	0.6002	1
cg11047325	rs312811:75509454:C:T	0.0069	0.0037	0.06062	+++-	35.5	4.649	3	0.1994	1
cg11047325	rs691710:76511271:G:A	0.0059	0.0032	0.06476	++--	38	4.839	3	0.184	1
cg11047325	rs56782452:75509571:AT:A	0.0068	0.0037	0.06537	+++-	33.7	4.526	3	0.21	1
cg11047325	rs74001394:76513589:C:G	0.006	0.0032	0.06569	++--	21.3	3.813	3	0.2824	1
cg11047325	rs6501971:75636253:G:A	-0.0049	0.0027	0.07246	--+-	0	1.532	3	0.675	1
cg11047325	rs375269334:76538226:CTTT:C	-0.005	0.0028	0.07419	--+-	0	0.699	3	0.8735	1
cg11047325	rs312810:75509687:C:T	0.0065	0.0037	0.07654	+++-	33.3	4.495	3	0.2127	1
cg11047325	rs11077410:77043574:T:C	-0.0046	0.0026	0.0806	--+-	0	2.066	3	0.5588	1
cg11047325	rs12103927:76539410:A:G	-0.0048	0.0028	0.08353	--++	0	0.627	3	0.8902	1
cg11047325	rs7210821:76537564:A:G	-0.0047	0.0028	0.08977	--++	0	0.574	3	0.9023	1
cg11047325	rs691909:76515588:C:A	0.0056	0.0033	0.09029	++--	7.3	3.237	3	0.3565	1
cg11047325	rs9893955:76861840:C:T	-0.0044	0.0026	0.09095	---+	29.7	4.268	3	0.2339	1
cg11047325	rs28405813:76538530:G:A	-0.0047	0.0028	0.0922	--++	0	0.68	3	0.8779	1
cg11047325	rs7211115:76537697:A:G	-0.0047	0.0028	0.09428	--++	0	0.576	3	0.902	1
cg11047325	rs4969199:76537849:A:C	-0.0046	0.0028	0.09593	--++	0	0.621	3	0.8917	1
cg11047325	rs3833103:77044218:T:TGCTGACCCCAGGGCTCAGCACCAG	-0.0044	0.0026	0.09702	--+-	0	1.691	3	0.6389	1
cg11047325	rs56342141:77141265:A:G	0.0061	0.0037	0.09786	++++	0	1.003	3	0.8006	1
cg11047325	rs4969211:76538186:C:T	-0.0046	0.0028	0.101	--++	0	0.678	3	0.8784	1
cg11047325	rs7212032:77008062:T:G	-0.0042	0.0026	0.1039	---+	0	2.614	3	0.455	1
cg11047325	rs12051654:76536732:C:T	-0.0046	0.0028	0.1058	--++	0	0.535	3	0.9112	1
cg11047325	rs9908939:76538461:G:C	-0.0045	0.0028	0.1067	--++	0	0.63	3	0.8894	1
cg11047325	rs61385509:77140458:C:A	0.0057	0.0036	0.1143	++++	0	1.005	3	0.8001	1
cg11047325	rs7211674:76899065:C:A	-0.004	0.0026	0.1205	---+	0	2.678	3	0.4441	1
cg11047325	rs55635259:77140840:C:T	0.0056	0.0036	0.1206	++++	0	0.828	3	0.8427	1
cg11047325	rs56069218:77141277:A:G	0.0056	0.0036	0.121	++++	0	0.915	3	0.8219	1
cg11047325	rs55714291:77141271:G:A	0.0056	0.0036	0.121	++++	0	0.915	3	0.8219	1
cg11047325	rs55967820:77141073:A:G	0.0056	0.0036	0.1211	++++	0	0.91	3	0.823	1
cg11047325	rs56379020:77140730:C:T	0.0056	0.0036	0.122	++++	0	0.779	3	0.8545	1
cg11047325	rs55893478:77140732:G:T	0.0056	0.0036	0.122	++++	0	0.779	3	0.8545	1
cg11047325	rs56411565:77140718:C:T	0.0056	0.0036	0.122	++++	0	0.779	3	0.8545	1
cg11047325	rs7221694:76536212:T:A	-0.0043	0.0028	0.1225	--++	0	0.604	3	0.8954	1
cg11047325	rs8071221:76534749:C:A	-0.0044	0.0028	0.1232	--++	0	0.948	3	0.8137	1
cg11047325	rs66689315:76536765:T:C	-0.0043	0.0028	0.1233	--++	0	0.593	3	0.8981	1
cg11047325	rs67577167:76536785:G:C	-0.0043	0.0028	0.1233	--++	0	0.593	3	0.8981	1
cg11047325	rs4969209:76535015:T:A	-0.0043	0.0028	0.1235	--++	0	0.77	3	0.8567	1
cg11047325	rs35729867:76391132:AT:A	-0.0044	0.0029	0.1243	----	0	1.902	3	0.5929	1
cg11047325	rs113165962:76536299:C:CTTTGA	-0.0043	0.0028	0.1249	--++	0	0.738	3	0.8643	1
cg11047325	rs9907877:76536336:T:G	-0.0043	0.0028	0.1253	--++	0	0.558	3	0.9061	1
cg11047325	rs4969155:76535107:A:G	-0.0043	0.0028	0.1259	--++	0	0.716	3	0.8695	1
cg11047325	rs7221209:76535948:T:C	-0.0043	0.0028	0.1272	--++	0	0.63	3	0.8895	1
cg11047325	rs8077962:75637026:T:C	-0.0042	0.0027	0.1279	--+-	0	1.789	3	0.6174	1
cg11047325	rs113477155:75913507:A:AGAG	-0.0043	0.0029	0.1296	---+	0	0.76	3	0.859	1
cg11047325	rs35988003:76543951:T:TG	-0.0057	0.0038	0.1337	---+	35.4	4.641	3	0.2001	1
cg11047325	rs61133407:77140457:C:A	0.0054	0.0036	0.1352	++++	0	1.071	3	0.7841	1
cg11047325	rs144002316:77140455:CG:C	0.0054	0.0036	0.1352	++++	0	1.071	3	0.7841	1
cg11047325	rs11657403:76675803:G:A	0.0038	0.0025	0.1384	++++	0	1.547	3	0.6714	1
cg11047325	rs72855084:77142034:T:G	0.0054	0.0036	0.1417	++-+	0	1.05	3	0.7892	1
cg11047325	rs8071100:76783078:T:G	-0.004	0.0028	0.1477	----	0	2.888	3	0.4092	1
cg11047325	rs6501228:76534178:T:C	-0.0041	0.0028	0.1506	--++	0	0.998	3	0.8018	1
cg11047325	rs8070884:76534533:C:G	-0.0041	0.0028	0.1509	--++	0	1.112	3	0.7742	1
cg11047325	rs8071075:76534671:C:T	-0.004	0.0028	0.1524	--++	0	1.1	3	0.7771	1
cg11047325	rs8075082:76507331:A:G	-0.005	0.0035	0.1526	--+-	0	1.769	3	0.6217	1
cg11047325	rs11868292:76544629:T:C	-0.0054	0.0038	0.1539	---+	39.4	4.953	3	0.1753	1
cg11047325	rs17657522:76696986:G:A	0.0036	0.0025	0.1569	++-+	0	1.51	3	0.6799	1
cg11047325	rs2003241:76885117:T:C	-0.004	0.0029	0.1569	--+-	69	9.672	3	0.02157	1
cg11047325	rs55750021:76898954:C:T	-0.0037	0.0026	0.1589	----	0	1.709	3	0.6349	1
cg11047325	rs6501229:76534302:G:A	-0.0039	0.0028	0.1646	--++	0	1.092	3	0.779	1
cg11047325	rs9900494:76400321:A:G	-0.0039	0.0029	0.1738	----	0	1.565	3	0.6673	1
cg11047325	rs7215260:76677481:A:G	0.0034	0.0025	0.178	++-+	0	1.152	3	0.7646	1
cg11047325	rs2627202:75386833:A:G	0.0034	0.0025	0.1794	+++-	0	2.819	3	0.4203	1
cg11047325	rs9901724:76400566:G:T	-0.0038	0.0028	0.1796	----	0	1.321	3	0.7241	1
cg11047325	rs8072405:76534779:T:C	-0.0037	0.0028	0.1847	--++	0	1.87	3	0.5999	1
cg11047325	rs9891030:76397176:G:A	-0.0037	0.0028	0.1905	----	0	1.24	3	0.7433	1
cg11047325	rs4789864:76897139:C:T	-0.0033	0.0026	0.1905	----	0	0.401	3	0.94	1
cg11047325	rs9901493:76400507:G:A	-0.0037	0.0029	0.1959	----	0	1.853	3	0.6035	1
cg11047325	rs16967374:75914042:T:G	0.0039	0.003	0.2035	++++	0	2.027	3	0.5669	1
cg11047325	rs11381436:75569967:G:GT	-0.0044	0.0035	0.2062	----	30.4	4.308	3	0.2301	1
cg11047325	rs77200624:75911185:C:G	0.0046	0.0036	0.2079	++--	0	1.48	3	0.687	1
cg11047325	rs312895:75424044:A:T	-0.0037	0.003	0.208	-+-+	13.6	3.474	3	0.3242	1
cg11047325	rs55877426:77141445:T:C	0.0046	0.0036	0.2082	++-+	0	1.047	3	0.7898	1
cg11047325	rs4789862:76898173:T:C	-0.0032	0.0026	0.2122	----	0	1.861	3	0.6017	1
cg11047325	rs9889410:76878980:G:A	-0.0035	0.0028	0.2126	--++	4.5	3.141	3	0.3704	1
cg11047325	rs16970646:75902636:A:G	-0.0038	0.0031	0.2179	---+	11.7	3.399	3	0.3341	1
cg11047325	rs62075746:76386915:C:T	0.0043	0.0035	0.2189	+++-	0	2.87	3	0.4121	1
cg11047325	rs312896:75425078:G:C	-0.0036	0.003	0.2196	-+-+	16.3	3.584	3	0.31	1
cg11047325	rs9894593:75924104:G:A	0.0036	0.003	0.2198	++++	12.4	3.423	3	0.3309	1
cg11047325	rs3887417:76253657:G:A	-0.0036	0.003	0.2321	--++	2	3.061	3	0.3823	1
cg11047325	rs55818563:76387376:C:T	0.0042	0.0035	0.2339	+++-	0	2.964	3	0.3971	1
cg11047325	rs12941365:76897733:G:T	-0.003	0.0026	0.2354	----	0	0.905	3	0.8241	1
cg11047325	rs57525851:77133431:G:A	0.0031	0.0026	0.2362	++-+	0	0.457	3	0.9282	1
cg11047325	rs2707045:77123426:A:G	0.0031	0.0027	0.2436	++--	0	1.026	3	0.7949	1
cg11047325	rs4969201:76543242:T:C	-0.0034	0.0029	0.247	--++	3.6	3.113	3	0.3745	1
cg11047325	rs6501295:77283514:G:C	-0.0029	0.0025	0.2505	+-+-	34.9	4.61	3	0.2027	1
cg11047325	rs9901429:76884480:A:G	-0.0032	0.0028	0.2552	--+-	69.8	9.945	3	0.01904	1
cg11047325	rs35198972:76897219:G:A	-0.0029	0.0026	0.2557	----	0	0.469	3	0.9256	1
cg11047325	rs4969207:76472855:C:T	0.0034	0.003	0.2597	+-++	0	2.566	3	0.4635	1
cg11047325	rs4789865:76897043:G:A	-0.0028	0.0025	0.2671	----	0	1.421	3	0.7005	1
cg11047325	rs6501964:75569804:A:T	-0.0029	0.0026	0.2691	---+	24.5	3.975	3	0.2641	1
cg11047325	rs12602017:75840496:A:C	0.0027	0.0025	0.2698	++++	0	0.303	3	0.9594	1
cg11047325	rs2306526:76798362:C:T	0.0027	0.0025	0.277	+---	0	2.782	3	0.4265	1
cg11047325	rs4969154:76543421:T:C	-0.0031	0.0029	0.2862	--++	1.1	3.032	3	0.3867	1
cg11047325	rs1106743:77125223:A:C	0.0028	0.0027	0.2904	++--	0	2.034	3	0.5653	1
cg11047325	rs56117688:76385161:G:T	0.0035	0.0034	0.3061	++++	0	1.202	3	0.7524	1
cg11047325	rs12603944:75840639:C:G	0.0025	0.0025	0.3066	++++	0	0.265	3	0.9665	1
cg11047325	rs8072820:76385381:C:T	0.0034	0.0034	0.3194	++++	0	1.154	3	0.764	1
cg11047325	rs62077155:75840061:T:C	0.0024	0.0025	0.3232	++++	0	0.353	3	0.9497	1
cg11047325	rs12601971:75840208:A:T	0.0024	0.0025	0.326	++++	0	0.297	3	0.9607	1
cg11047325	rs2612787:77123708:C:T	0.0035	0.0036	0.3265	-+++	73.9	11.487	3	0.009366	1
cg11047325	rs9897765:76168971:G:A	0.0032	0.0033	0.3267	++-+	0	1.523	3	0.6771	1
cg11047325	rs8068866:76385267:C:T	0.0033	0.0034	0.3295	++++	0	1.084	3	0.7809	1
cg11047325	rs8069695:76385044:T:C	0.0033	0.0034	0.3311	++++	0	1.062	3	0.7862	1
cg11047325	rs8066260:76542476:C:G	-0.0028	0.0029	0.336	--++	20	3.751	3	0.2896	1
cg11047325	rs7225601:76685106:A:G	-0.0024	0.0025	0.3444	-+++	48.2	5.789	3	0.1223	1
cg11047325	rs8079153:76796854:T:C	-0.0023	0.0025	0.3446	-++-	38.5	4.877	3	0.181	1
cg11047325	rs79124936:76384897:A:ACTGT	0.0032	0.0034	0.3481	++++	0	0.98	3	0.8061	1
cg11047325	rs62075744:76384438:C:T	0.0032	0.0034	0.3493	++++	0	0.907	3	0.8237	1
cg11047325	rs73999305:76384533:A:G	0.0032	0.0034	0.3539	++++	0	0.919	3	0.8207	1
cg11047325	rs62075742:76384278:G:C	0.0032	0.0034	0.3539	++++	0	0.919	3	0.8207	1
cg11047325	rs73999306:76384534:T:C	0.0032	0.0034	0.3539	++++	0	0.919	3	0.8207	1
cg11047325	rs4986069:75837877:T:G	0.0023	0.0025	0.3544	++++	0	0.399	3	0.9405	1
cg11047325	rs374642:75387511:T:C	0.0023	0.0026	0.3575	+++-	41.7	5.143	3	0.1617	1
cg11047325	rs1871935:76764145:T:C	-0.0022	0.0025	0.368	-+--	19.1	3.709	3	0.2947	1
cg11047325	rs7207311:77245017:A:C	0.0034	0.0038	0.3718	+++-	0	1.7	3	0.637	1
cg11047325	rs34744043:76669591:T:C	-0.003	0.0034	0.379	---+	34.2	4.558	3	0.2072	1
cg11047325	rs4789849:77002389:C:T	0.0024	0.0028	0.3846	-+++	9	3.295	3	0.3483	1
cg11047325	rs7226193:76816678:A:G	-0.0029	0.0034	0.3846	----	0	0.425	3	0.935	1
cg11047325	rs117036086:77134917:A:G	0.0035	0.004	0.3849	-+++	66.4	8.935	3	0.03017	1
cg11047325	rs2707053:77112009:C:T	-0.0035	0.004	0.386	-+--	34.2	4.559	3	0.2071	1
cg11047325	rs2377395:77281937:G:A	-0.0022	0.0025	0.3864	+---	0	2.692	3	0.4416	1
cg11047325	rs56658017:76396164:G:A	-0.0022	0.0025	0.3888	+--+	46	5.556	3	0.1353	1
cg11047325	rs4969179:76391454:T:G	-0.0022	0.0025	0.3905	+--+	50.7	6.09	3	0.1073	1
cg11047325	rs369936:75377549:C:T	0.0023	0.0027	0.3911	+++-	0	2.42	3	0.49	1
cg11047325	rs7213952:75656503:T:C	0.0025	0.0029	0.3941	++++	0	1.45	3	0.6938	1
cg11047325	rs72896163:75412525:C:T	0.0023	0.0027	0.396	+++-	0	1.191	3	0.7552	1
cg11047325	rs10512615:75922557:C:T	-0.0027	0.0032	0.397	--++	59.7	7.441	3	0.05909	1
cg11047325	rs7406623:76604895:T:A	0.0026	0.0031	0.3984	++--	13.4	3.462	3	0.3257	1
cg11047325	rs1675270:77125279:C:T	0.003	0.0036	0.4031	-+++	70.5	10.182	3	0.01708	1
cg11047325	rs312833:75383206:C:T	0.0022	0.0026	0.4054	-+--	51.3	6.165	3	0.1039	1
cg11047325	rs71161624:76773268:G:GAGGCCA	-0.0029	0.0035	0.4074	----	0	1.544	3	0.6721	1
cg11047325	rs71385989:76777587:G:A	-0.0029	0.0035	0.4105	----	32.6	4.448	3	0.217	1
cg11047325	rs9905311:75838442:T:C	0.002	0.0025	0.4113	+++-	0	0.97	3	0.8086	1
cg11047325	17:75913656:A:AG	0.0033	0.0041	0.4146	++--	30.8	4.333	3	0.2277	1
cg11047325	rs7224442:75413439:A:G	0.0022	0.0027	0.4147	+++-	0	1.184	3	0.7568	1
cg11047325	rs454845:75389416:C:T	0.0021	0.0025	0.4153	+++-	59.2	7.361	3	0.06123	1
cg11047325	rs12450407:77002763:G:A	0.0022	0.0027	0.4153	-+++	0	2.478	3	0.4794	1
cg11047325	rs747483:75412091:C:T	0.0022	0.0027	0.4156	+++-	0	1.041	3	0.7914	1
cg11047325	rs7208336:75412932:T:C	0.0022	0.0027	0.4167	+++-	0	1.13	3	0.7699	1
cg11047325	rs7222532:75413302:G:C	0.0022	0.0027	0.4167	+++-	0	1.13	3	0.7699	1
cg11047325	rs7208671:75413129:T:C	0.0022	0.0027	0.4167	+++-	0	1.13	3	0.7699	1
cg11047325	rs7222170:75413096:G:A	0.0022	0.0027	0.4167	+++-	0	1.13	3	0.7699	1
cg11047325	rs7224116:75413177:A:G	0.0022	0.0027	0.4167	+++-	0	1.13	3	0.7699	1
cg11047325	rs35657663:75412482:T:C	0.0022	0.0027	0.4181	+++-	0	1.132	3	0.7695	1
cg11047325	rs67719929:75412605:G:A	0.0022	0.0027	0.4181	+++-	0	1.132	3	0.7695	1
cg11047325	rs72896162:75412521:A:G	0.0022	0.0027	0.4181	+++-	0	1.132	3	0.7695	1
cg11047325	rs34474630:75412257:TG:T	0.0022	0.0027	0.4181	+++-	0	1.132	3	0.7695	1
cg11047325	rs35077273:75412415:T:C	0.0022	0.0027	0.4181	+++-	0	1.132	3	0.7695	1
cg11047325	rs66886702:75412714:G:A	0.0022	0.0027	0.4181	+++-	0	1.132	3	0.7695	1
cg11047325	rs35489990:75412312:T:C	0.0022	0.0027	0.4181	+++-	0	1.132	3	0.7695	1
cg11047325	rs4969185:76398157:G:C	-0.002	0.0025	0.4185	+--+	50.3	6.036	3	0.1099	1
cg11047325	rs9897410:77285427:C:A	-0.002	0.0025	0.4189	+---	0	2.46	3	0.4825	1
cg11047325	rs898541:77125125:A:C	0.003	0.0037	0.421	-+++	71.7	10.591	3	0.01416	1
cg11047325	rs1675272:77125947:G:A	0.0029	0.0037	0.4247	-+++	70	10.016	3	0.01843	1
cg11047325	rs387774:75390904:T:C	0.002	0.0026	0.4249	+++-	49.4	5.93	3	0.1151	1
cg11047325	rs747481:75412143:A:G	0.0022	0.0027	0.4251	+++-	0	1.154	3	0.7641	1
cg11047325	rs747482:75412109:T:C	0.0022	0.0027	0.4251	+++-	0	1.154	3	0.7641	1
cg11047325	rs12946269:76778039:A:G	-0.0028	0.0035	0.4277	----	25.2	4.009	3	0.2605	1
cg11047325	rs10711355:76811791:GA:G	0.002	0.0025	0.4293	+-+-	0	2.672	3	0.445	1
cg11047325	rs672925:76507169:G:C	0.0022	0.0028	0.43	++--	0	2.227	3	0.5266	1
cg11047325	rs12449669:76691258:T:C	-0.0019	0.0025	0.4336	-++-	28.5	4.199	3	0.2408	1
cg11047325	rs8075131:76394595:T:G	-0.002	0.0025	0.4351	+--+	45	5.458	3	0.1412	1
cg11047325	rs16971105:76393975:G:T	-0.002	0.0025	0.4353	+--+	47.4	5.702	3	0.1271	1
cg11047325	rs6501208:76395038:A:T	-0.002	0.0025	0.4363	+--+	45	5.459	3	0.1411	1
cg11047325	rs2292644:76394449:C:T	-0.002	0.0025	0.4363	+--+	45	5.459	3	0.1411	1
cg11047325	rs3817295:76394526:T:A	-0.002	0.0025	0.4363	+--+	45	5.459	3	0.1411	1
cg11047325	rs2292643:76395421:G:A	-0.0019	0.0025	0.4406	+--+	45.3	5.482	3	0.1397	1
cg11047325	rs426439:75378036:C:T	0.002	0.0027	0.442	++--	17.2	3.623	3	0.3052	1
cg11047325	rs7226316:76788840:G:A	-0.0027	0.0035	0.4465	----	32.4	4.437	3	0.218	1
cg11047325	rs12051860:75940718:G:A	-0.0021	0.0028	0.4479	--++	41.1	5.095	3	0.165	1
cg11047325	rs9889786:77284641:A:G	-0.0019	0.0025	0.4499	+-+-	39.4	4.949	3	0.1756	1
cg11047325	rs113668082:75376458:AT:A	0.002	0.0027	0.4531	-+--	28.4	4.193	3	0.2414	1
cg11047325	rs12450500:76395750:C:T	-0.0019	0.0025	0.4541	+--+	49.1	5.897	3	0.1167	1
cg11047325	rs7208596:76396528:C:G	-0.0019	0.0025	0.4542	+--+	49.1	5.894	3	0.1169	1
cg11047325	rs2292640:76396610:G:A	-0.0019	0.0025	0.4542	+--+	49.1	5.894	3	0.1169	1
cg11047325	rs16971107:76394042:G:A	-0.0019	0.0025	0.4556	+--+	46	5.553	3	0.1355	1
cg11047325	rs7212201:76393896:C:A	-0.0019	0.0025	0.4578	+--+	46	5.553	3	0.1355	1
cg11047325	rs8070620:75657569:G:A	0.0022	0.0029	0.4579	++-+	0	0.666	3	0.8811	1
cg11047325	rs640367:75376792:C:A	0.002	0.0027	0.4579	-+--	1.4	3.044	3	0.3849	1
cg11047325	rs9897367:77285368:C:G	-0.0019	0.0025	0.462	+-+-	39.2	4.937	3	0.1764	1
cg11047325	rs1795962:77125246:G:A	0.0027	0.0037	0.4629	-+++	70.1	10.021	3	0.01839	1
cg11047325	rs1795953:77114947:A:T	0.0019	0.0026	0.4643	++-+	0	0.125	3	0.9887	1
cg11047325	rs11867970:75377540:C:T	0.002	0.0027	0.4647	-+--	15.8	3.562	3	0.3128	1
cg11047325	rs8071884:76398058:C:G	-0.0018	0.0025	0.465	+--+	49.4	5.931	3	0.115	1
cg11047325	rs9900681:76757767:A:C	-0.0018	0.0025	0.4657	-+-+	52.8	6.355	3	0.09557	1
cg11047325	rs8079047:76775673:G:T	-0.0018	0.0025	0.47	-+-+	0	2.447	3	0.485	1
cg11047325	rs2376828:76812840:T:C	0.0018	0.0026	0.4702	+-+-	0	2.322	3	0.5083	1
cg11047325	rs8072632:76397830:T:C	-0.0018	0.0025	0.4739	+--+	50	6.005	3	0.1114	1
cg11047325	rs11077362:76397219:A:T	-0.0018	0.0025	0.4773	+--+	50	5.996	3	0.1118	1
cg11047325	rs3817294:76396963:A:G	-0.0018	0.0025	0.4773	+--+	50	5.996	3	0.1118	1
cg11047325	rs12451715:76397334:A:C	-0.0018	0.0025	0.4773	+--+	50	5.996	3	0.1118	1
cg11047325	rs11077363:76397309:C:T	-0.0018	0.0025	0.4773	+--+	50	5.996	3	0.1118	1
cg11047325	rs7221628:75932011:G:C	0.0023	0.0032	0.4783	-+-+	31.4	4.375	3	0.2237	1
cg11047325	rs8066646:75414192:C:T	0.0019	0.0027	0.4791	+++-	0	2.408	3	0.4922	1
cg11047325	rs8071024:75414067:T:C	0.0019	0.0027	0.4791	+++-	0	2.408	3	0.4922	1
cg11047325	rs12450528:76395753:G:A	-0.0018	0.0025	0.48	+--+	46.9	5.654	3	0.1297	1
cg11047325	rs11658267:75411884:A:G	0.0019	0.0027	0.4826	+++-	0	0.996	3	0.8022	1
cg11047325	rs56158361:77127819:A:G	-0.0022	0.0032	0.4828	+---	0	1.015	3	0.7975	1
cg11047325	rs60750901:75925242:G:C	0.0022	0.0032	0.4864	-+-+	24.3	3.965	3	0.2653	1
cg11047325	rs8075853:75651326:G:A	0.0024	0.0034	0.4879	+--+	0	0.507	3	0.9173	1
cg11047325	rs11650011:75412334:T:C	0.0019	0.0027	0.4891	+++-	0	0.976	3	0.8071	1
cg11047325	rs35361991:76773191:G:C	-0.0024	0.0035	0.4954	---+	34.2	4.558	3	0.2072	1
cg11047325	rs16970842:76107393:A:G	0.0024	0.0035	0.4998	++++	0	1.867	3	0.6004	1
cg11047325	rs12936955:76789716:T:C	-0.0023	0.0035	0.5031	----	0	0.684	3	0.8771	1
cg11047325	rs7223429:77283014:T:C	-0.0017	0.0025	0.5054	+---	0	2.13	3	0.5458	1
cg11047325	rs141555180:76511476:A:C	-0.0024	0.0037	0.5083	+---	0	1.791	3	0.6169	1
cg11047325	rs57386005:77037583:T:G	-0.0026	0.004	0.51	--+-	0	1.117	3	0.7731	1
cg11047325	rs12602206:76397133:A:G	-0.0016	0.0025	0.5139	+--+	48.6	5.837	3	0.1198	1
cg11047325	rs11077361:76397128:A:G	-0.0016	0.0025	0.5139	+--+	48.6	5.837	3	0.1198	1
cg11047325	rs16970829:76098181:A:G	0.0025	0.0039	0.5221	++++	28.7	4.207	3	0.24	1
cg11047325	rs67719449:76073726:G:C	0.0024	0.0038	0.5238	++++	15.9	3.569	3	0.312	1
cg11047325	rs312909:75413954:T:C	0.0017	0.0027	0.5244	+++-	8.3	3.271	3	0.3517	1
cg11047325	rs11871957:75974221:A:T	-0.0016	0.0026	0.528	-+++	5.5	3.175	3	0.3654	1
cg11047325	rs34148977:75405372:A:AGG	0.0017	0.0027	0.5315	+++-	13.3	3.461	3	0.3259	1
cg11047325	rs7216909:75405234:A:G	0.0017	0.0027	0.5315	+++-	13.3	3.461	3	0.3259	1
cg11047325	rs12951541:76752111:C:T	-0.0016	0.0025	0.5321	-+-+	0	2.841	3	0.4168	1
cg11047325	rs62078550:75998773:A:C	-0.0016	0.0026	0.5327	-+++	3.2	3.098	3	0.3767	1
cg11047325	rs8075182:77246821:G:A	0.0023	0.0037	0.5352	+++-	0	1.04	3	0.7917	1
cg11047325	rs78684306:76073179:C:CG	0.0023	0.0038	0.5365	++++	35.4	4.647	3	0.1996	1
cg11047325	rs8071575:75788255:A:T	-0.0017	0.0028	0.5375	+-+-	56.6	6.908	3	0.07488	1
cg11047325	rs8071002:75788248:C:A	-0.0017	0.0028	0.5375	+-+-	56.6	6.908	3	0.07488	1
cg11047325	rs12452788:75406866:T:C	0.0017	0.0027	0.5406	+++-	13.6	3.472	3	0.3244	1
cg11047325	rs8072747:75733559:G:A	0.0016	0.0026	0.5456	+--+	0	1.927	3	0.5878	1
cg11047325	rs9905852:77286825:A:G	-0.0015	0.0025	0.5456	+--+	14.2	3.498	3	0.3211	1
cg11047325	rs11376195:75936893:G:GC	0.0021	0.0035	0.5459	-+++	0	2.47	3	0.4807	1
cg11047325	rs1001168:75991816:C:G	-0.0015	0.0026	0.5511	-+++	0	2.938	3	0.4012	1
cg11047325	rs4969142:76398304:G:A	0.0015	0.0025	0.5568	-+++	55.4	6.726	3	0.08116	1
cg11047325	rs34961772:76759010:G:A	-0.0021	0.0035	0.5576	---+	0	1.383	3	0.7096	1
cg11047325	rs10644702:75409769:C:CAG	0.0016	0.0027	0.5599	+++-	14	3.489	3	0.3222	1
cg11047325	rs4789004:75828754:T:C	0.0015	0.0026	0.5615	+++-	0	0.457	3	0.9282	1
cg11047325	rs7217654:76811307:A:G	-0.002	0.0034	0.5623	----	0	0.716	3	0.8694	1
cg11047325	rs9896016:75938377:C:T	0.002	0.0035	0.5672	-++-	21.7	3.829	3	0.2805	1
cg11047325	rs9916291:77245597:A:G	0.0021	0.0038	0.5681	+++-	0	1.135	3	0.7685	1
cg11047325	rs4789860:76898633:T:C	-0.0015	0.0027	0.5715	-++-	0	1.442	3	0.6957	1
cg11047325	rs1965780:75734511:G:A	0.0015	0.0026	0.5731	+--+	0	2.269	3	0.5185	1
cg11047325	rs9916143:75409282:C:G	0.0015	0.0027	0.5731	+++-	15.4	3.545	3	0.315	1
cg11047325	rs658113:76506092:C:T	0.0014	0.0025	0.5739	++--	5.6	3.179	3	0.3649	1
cg11047325	rs139602763:76181606:TTTTC:T	-0.002	0.0037	0.5811	-+--	0	0.699	3	0.8734	1
cg11047325	rs61536355:77037890:G:C	-0.0022	0.0039	0.5814	--++	0	0.936	3	0.8167	1
cg11047325	rs16970810:76089634:T:C	0.0021	0.0039	0.5866	+-++	4.3	3.135	3	0.3712	1
cg11047325	rs7217685:75632372:T:C	0.0014	0.0027	0.5889	+---	0	1.085	3	0.7808	1
cg11047325	rs58567966:76760941:G:A	-0.0019	0.0035	0.5897	---+	0	1.454	3	0.6928	1
cg11047325	rs60867452:76075120:T:C	0.0018	0.0034	0.593	++++	31.7	4.396	3	0.2218	1
cg11047325	rs35881190:76906367:C:T	-0.0015	0.0028	0.5953	-++-	23.6	3.927	3	0.2695	1
cg11047325	rs2279309:76792833:G:A	-0.0018	0.0035	0.6005	---+	0	1.376	3	0.7111	1
cg11047325	rs375561735:75793726:C:CAA	-0.0014	0.0027	0.6163	+-+-	30	4.288	3	0.232	1
cg11047325	rs1993418:77295045:A:G	-0.0013	0.0026	0.6216	+--+	0	2.601	3	0.4573	1
cg11047325	rs56194158:76077625:A:G	0.0019	0.0038	0.6218	++++	2.7	3.083	3	0.379	1
cg11047325	rs7225363:75738762:C:A	0.0013	0.0026	0.6248	+--+	53.9	6.509	3	0.08932	1
cg11047325	rs1993419:77295071:A:G	-0.0012	0.0026	0.6279	+--+	0	2.62	3	0.4541	1
cg11047325	rs11653878:75703130:C:T	0.0015	0.0031	0.6307	-+++	30.1	4.29	3	0.2318	1
cg11047325	rs9916701:77245660:C:A	0.0018	0.0038	0.6345	+++-	0	1.395	3	0.7067	1
cg11047325	rs2278967:77294782:C:A	-0.0012	0.0026	0.6398	+--+	0	2.833	3	0.4181	1
cg11047325	rs2118224:75741444:A:C	0.0012	0.0026	0.6413	+--+	0	2.385	3	0.4965	1
cg11047325	rs12948018:76829215:A:G	-0.0012	0.0025	0.6445	-+-+	0	2.269	3	0.5185	1
cg11047325	rs58349943:77037385:A:G	-0.0018	0.0039	0.6509	--++	0	1.092	3	0.779	1
cg11047325	rs11650000:76828154:A:G	-0.0011	0.0025	0.6526	-+-+	0	2.315	3	0.5097	1
cg11047325	rs4969206:76543521:A:G	0.0012	0.0028	0.6643	++--	0	0.653	3	0.8843	1
cg11047325	rs34691085:75405577:A:AGC	0.0012	0.0027	0.6664	+-+-	0	0.921	3	0.8204	1
cg11047325	rs3936118:76674257:T:C	-0.0011	0.0025	0.6711	-+++	43.6	5.321	3	0.1497	1
cg11047325	rs73411850:77289908:G:A	-0.0013	0.0032	0.6767	--++	0	0.623	3	0.8911	1
cg11047325	rs12942703:76420373:G:A	0.0014	0.0034	0.6828	++-+	0	0.119	3	0.9894	1
cg11047325	rs12103728:76814115:G:T	-0.0014	0.0034	0.6829	--+-	0	0.142	3	0.9864	1
cg11047325	rs12103727:76814116:C:G	-0.0014	0.0034	0.6829	--+-	0	0.142	3	0.9864	1
cg11047325	rs3744801:76793728:G:A	-0.001	0.0025	0.6911	-+-+	0	2.729	3	0.4353	1
cg11047325	rs3744800:76793825:G:A	-0.001	0.0025	0.6949	-+-+	0	0.958	3	0.8115	1
cg11047325	rs1870621:77104730:C:T	0.001	0.0027	0.6965	-++-	41.4	5.12	3	0.1632	1
cg11047325	rs55942446:75940108:T:G	-0.001	0.0026	0.7071	--++	70.2	10.081	3	0.01789	1
cg11047325	rs4789533:76088451:G:C	0.0014	0.0038	0.7102	+-++	5.6	3.178	3	0.3649	1
cg11047325	rs8072144:76904886:A:G	0.001	0.0026	0.7129	-+++	43	5.267	3	0.1532	1
cg11047325	rs34518375:76807170:G:A	-0.0013	0.0035	0.7129	----	0	0.162	3	0.9834	1
cg11047325	rs2703514:77135045:C:T	0.0013	0.0036	0.7137	-+++	28.7	4.205	3	0.2401	1
cg11047325	rs61010755:75402913:T:C	0.001	0.0027	0.7182	+-+-	0	2.932	3	0.4022	1
cg11047325	rs9903094:75937573:A:T	0.0014	0.004	0.7252	-+++	28.4	4.191	3	0.2415	1
cg11047325	rs9895664:75937881:A:T	0.0014	0.004	0.7279	-+++	26.2	4.066	3	0.2544	1
cg11047325	rs11657360:76675661:G:C	-0.0009	0.0025	0.7297	-+++	44.6	5.419	3	0.1436	1
cg11047325	rs35635171:76800785:T:A	-0.0012	0.0035	0.7301	----	0	0.1	3	0.9919	1
cg11047325	rs9894139:77290082:A:G	-0.0009	0.0025	0.7327	+--+	50.3	6.034	3	0.11	1
cg11047325	rs892961:75400100:T:A	0.0009	0.0027	0.7335	+---	9.7	3.324	3	0.3443	1
cg11047325	rs11651219:75788908:C:T	-0.0009	0.0028	0.736	+-+-	42.9	5.257	3	0.1539	1
cg11047325	rs1811086:76173022:G:A	-0.0013	0.0038	0.7375	-+--	0	1.464	3	0.6906	1
cg11047325	rs12941216:76647569:A:G	0.0008	0.0025	0.7375	+-+-	0	2.043	3	0.5635	1
cg11047325	rs16971728:76807468:T:A	-0.0012	0.0035	0.7376	----	0	0.181	3	0.9806	1
cg11047325	rs9906525:77288240:C:T	-0.0008	0.0025	0.738	+--+	54.6	6.606	3	0.08558	1
cg11047325	rs7223091:77107002:C:T	0.001	0.0032	0.7443	+++-	0	0.947	3	0.8142	1
cg11047325	rs62078489:75861271:A:G	0.0009	0.0029	0.7578	+-+-	23.8	3.937	3	0.2684	1
cg11047325	rs11870543:75824034:A:G	0.001	0.0034	0.762	++--	0	1.838	3	0.6068	1
cg11047325	rs747147:75399552:A:G	0.0008	0.0027	0.7686	+---	6	3.192	3	0.363	1
cg11047325	rs113506869:77289585:A:C	-0.0009	0.003	0.7689	-+++	0	0.313	3	0.9576	1
cg11047325	rs112290535:77289741:G:A	-0.0009	0.003	0.7689	-+++	0	0.313	3	0.9576	1
cg11047325	rs113206560:75861256:GACAC:G	0.0008	0.0029	0.7743	+-+-	22.4	3.865	3	0.2764	1
cg11047325	rs2898646:75399117:A:G	0.0008	0.0027	0.7813	+---	7	3.224	3	0.3583	1
cg11047325	rs28605568:76774854:A:T	-0.001	0.0038	0.7858	-+--	0	2.295	3	0.5134	1
cg11047325	rs8079283:75906378:T:C	-0.0007	0.0026	0.7874	---+	0	2.792	3	0.4249	1
cg11047325	rs9302886:76896568:A:G	-0.0007	0.0027	0.7877	-+++	0	1.84	3	0.6062	1
cg11047325	rs16970803:76087178:A:G	0.001	0.0038	0.7887	+-++	0	1.731	3	0.6301	1
cg11047325	rs11658702:77289304:A:G	-0.0008	0.003	0.7899	-+++	0	0.827	3	0.843	1
cg11047325	rs11077394:76693711:A:G	-0.0007	0.0025	0.7899	-+++	64.7	8.488	3	0.03694	1
cg11047325	rs76044963:76539754:G:A	0.0007	0.0028	0.7949	++--	4	3.124	3	0.3729	1
cg11047325	rs9915543:75602317:T:C	-0.0008	0.0033	0.7999	---+	0	1.528	3	0.6758	1
cg11047325	rs34810096:76800772:AT:A	-0.0009	0.0035	0.801	---+	0	0.593	3	0.898	1
cg11047325	rs9897585:75910858:T:A	-0.0006	0.0026	0.8016	---+	0	2.644	3	0.4497	1
cg11047325	rs113048877:76769570:G:C	0.0008	0.0033	0.8027	-++-	27.2	4.122	3	0.2486	1
cg11047325	rs2707046:77123453:T:C	0.0007	0.0027	0.8043	-+++	51.1	6.133	3	0.1053	1
cg11047325	rs2612786:77123428:C:G	0.0007	0.0027	0.8043	-+++	51.1	6.133	3	0.1053	1
cg11047325	rs76648588:75862489:C:CAGG	0.0007	0.0029	0.8057	+-+-	0	2.931	3	0.4024	1
cg11047325	rs28607597:77280442:A:G	-0.0007	0.0031	0.8109	+-++	73	11.122	3	0.01109	1
cg11047325	rs56270395:77290736:A:G	-0.0007	0.0028	0.8125	--+-	5.1	3.161	3	0.3674	1
cg11047325	rs1870624:77133367:T:C	0.0008	0.0036	0.8159	-++-	55.7	6.78	3	0.07926	1
cg11047325	rs4430812:75925820:C:T	-0.0008	0.0035	0.8167	-+--	44.7	5.42	3	0.1435	1
cg11047325	rs9911538:77286898:A:G	-0.0007	0.0029	0.8239	+--+	34.7	4.591	3	0.2043	1
cg11047325	rs6501234:76646218:T:C	0.0005	0.0025	0.829	+---	0	0.818	3	0.8451	1
cg11047325	rs67672445:76907899:G:A	0.0005	0.0026	0.8363	-+++	0	1.267	3	0.737	1
cg11047325	rs73999329:76927314:T:C	-0.0008	0.0039	0.842	++--	3.6	3.113	3	0.3745	1
cg11047325	rs112814528:75914484:G:GAAAT	-0.0005	0.0026	0.8456	--++	0	1.998	3	0.5728	1
cg11047325	rs4131402:76610784:A:G	-0.0007	0.0035	0.8468	---+	35.2	4.632	3	0.2008	1
cg11047325	rs2707047:77123614:A:G	0.0005	0.0027	0.85	-+++	48.4	5.816	3	0.1209	1
cg11047325	rs60124003:75603437:T:C	-0.0006	0.0033	0.8506	---+	0	1.318	3	0.7248	1
cg11047325	rs58744297:76082398:G:A	0.0007	0.0037	0.8524	-+++	14.7	3.515	3	0.3188	1
cg11047325	rs112324357:75941558:T:C	-0.0005	0.0025	0.8554	-+++	65.5	8.694	3	0.03365	1
cg11047325	rs691680:76424381:T:G	0.0006	0.0036	0.8567	+++-	0	1.639	3	0.6506	1
cg11047325	rs111582188:76188292:A:G	0.0005	0.0028	0.8569	++--	0	0.5	3	0.919	1
cg11047325	rs72122734:75915047:TCTCGATCTC:T	-0.0004	0.0026	0.8632	---+	0	2.21	3	0.53	1
cg11047325	rs7503487:76648982:C:T	0.0004	0.0025	0.8671	++--	0	0.097	3	0.9922	1
cg11047325	rs57385920:75603387:T:C	-0.0005	0.0033	0.8698	+--+	0	1.397	3	0.7063	1
cg11047325	rs35392193:76770746:G:A	0.0006	0.0038	0.8767	-+-+	0	1.171	3	0.7599	1
cg11047325	rs12325833:76648526:C:T	0.0004	0.0025	0.8803	+---	0	0.329	3	0.9546	1
cg11047325	rs12951544:76648548:C:T	0.0004	0.0025	0.8803	+---	0	0.329	3	0.9546	1
cg11047325	rs312911:75414585:A:C	0.0004	0.0027	0.8831	+---	26.7	4.09	3	0.2519	1
cg11047325	rs9915305:77289575:C:T	0.0004	0.0031	0.8837	+-++	64.7	8.496	3	0.0368	1
cg11047325	rs9905698:75651015:G:T	0.0004	0.0031	0.8846	+--+	0	0.366	3	0.9472	1
cg11047325	rs11867214:75941268:G:T	-0.0004	0.0025	0.885	-+++	46.2	5.575	3	0.1342	1
cg11047325	rs4789472:75603188:T:A	-0.0005	0.0033	0.8884	+--+	0	1.374	3	0.7116	1
cg11047325	rs4789471:75603130:C:T	-0.0005	0.0033	0.8884	+--+	0	1.374	3	0.7116	1
cg11047325	rs4789470:75603103:G:A	-0.0005	0.0033	0.8884	+--+	0	1.374	3	0.7116	1
cg11047325	rs1110638:75400690:T:C	0.0004	0.0027	0.8902	+---	0	2.883	3	0.4099	1
cg11047325	rs8066626:75861970:T:C	0.0004	0.0029	0.8928	+-+-	0	2.992	3	0.3928	1
cg11047325	rs2588551:76424072:G:A	0.0005	0.0035	0.8954	+++-	0	1.517	3	0.6784	1
cg11047325	rs72914895:76423463:T:C	0.0005	0.0035	0.8954	+++-	0	1.517	3	0.6784	1
cg11047325	rs61292300:75914979:A:G	-0.0003	0.0026	0.8966	---+	0	2.186	3	0.5347	1
cg11047325	rs691094:76425176:G:A	0.0005	0.0036	0.8986	+++-	0	1.518	3	0.6781	1
cg11047325	rs62078495:75862717:T:C	0.0004	0.0029	0.8993	+-+-	2.5	3.076	3	0.3801	1
cg11047325	rs9890973:75603797:A:G	-0.0004	0.0033	0.8998	---+	0	1.011	3	0.7986	1
cg11047325	rs8067627:75914286:T:C	-0.0003	0.0026	0.9001	--++	0	2.813	3	0.4214	1
cg11047325	rs6501227:76506173:A:T	0.0003	0.0024	0.9017	-+-+	22.7	3.882	3	0.2745	1
cg11047325	rs9907933:77288081:T:G	0.0003	0.0025	0.9018	+-++	75	11.98	3	0.007453	1
cg11047325	rs4567790:75584160:C:T	0.0004	0.0036	0.9063	--++	38	4.837	3	0.1841	1
cg11047325	rs9904442:75584289:G:A	0.0004	0.0036	0.9063	--++	38	4.837	3	0.1841	1
cg11047325	rs147899046:76516806:AAAG:A	0.0004	0.0039	0.9083	+-+-	41.1	5.092	3	0.1652	1
cg11047325	rs312910:75413961:A:C	0.0003	0.0027	0.9134	+---	25.4	4.02	3	0.2593	1
cg11047325	rs8080155:77291761:T:C	0.0003	0.0029	0.9174	--++	30.6	4.322	3	0.2287	1
cg11047325	rs1795956:77126509:C:A	0.0003	0.0027	0.9191	-+--	34.5	4.58	3	0.2052	1
cg11047325	rs58951893:76805399:A:G	-0.0003	0.0029	0.9224	+---	0	1.249	3	0.7414	1
cg11047325	rs371751046:76421360:TTTATC:T	0.0003	0.0035	0.925	++--	0	0.281	3	0.9635	1
cg11047325	rs12942185:76906611:C:T	0.0002	0.0026	0.925	-+-+	42.4	5.21	3	0.157	1
cg11047325	rs867654:76506607:G:A	0.0002	0.0025	0.9259	-+-+	1.6	3.049	3	0.3841	1
cg11047325	rs60600031:75915291:A:T	-0.0002	0.0026	0.9263	---+	3.3	3.104	3	0.3759	1
cg11047325	rs8069689:76421795:C:G	0.0003	0.0036	0.9279	+++-	0	1.236	3	0.7443	1
cg11047325	rs66478371:75603753:C:T	-0.0003	0.0033	0.9305	---+	0	1.115	3	0.7734	1
cg11047325	rs1985661:75915446:A:G	-0.0002	0.0026	0.9307	---+	12	3.409	3	0.3327	1
cg11047325	rs9897036:75603827:T:C	-0.0002	0.0033	0.9451	---+	0	1.068	3	0.7849	1
cg11047325	rs113166021:76926962:CA:CAAA	-0.0002	0.0039	0.9507	++--	24.4	3.967	3	0.265	1
cg11047325	rs672446:76507054:G:A	0.0001	0.0026	0.9623	+---	0	0.633	3	0.8888	1
cg11047325	rs367739416:76427126:ATTTT:ATTTTT	0.0001	0.0036	0.9715	-+++	0	0.171	3	0.9821	1
cg11047325	rs11657495:77288496:A:C	0.0001	0.0032	0.9717	--++	0	2.732	3	0.4349	1
cg11047325	rs2053235:75736155:G:A	0.0001	0.0025	0.9749	+--+	22.6	3.877	3	0.275	1
cg11047325	rs2612788:77125647:A:C	0.0001	0.0027	0.9773	-+--	43.9	5.345	3	0.1482	1
cg11047325	rs73997958:75603512:C:T	-0.0001	0.0033	0.9792	---+	0	1.165	3	0.7615	1
cg11047325	rs56912012:76541136:G:A	0	0.0028	0.9889	++--	15.1	3.532	3	0.3166	1
cg11047325	rs61565914:77289076:C:T	0	0.003	0.9904	+-++	71.4	10.507	3	0.01471	1
cg11047325	rs61668821:76628974:A:G	0	0.0027	0.9931	+--+	0	2.991	3	0.393	1
cg13343932	rs2574864:75507084:G:A	0.0097	0.0035	0.005014	++--	0	2.71	3	0.4385	1
cg13343932	rs312808:75509911:G:A	0.0095	0.0034	0.005753	+++-	9.6	3.317	3	0.3452	1
cg13343932	rs312809:75509766:G:A	0.0095	0.0035	0.005774	+++-	9.7	3.321	3	0.3448	1
cg13343932	rs2574863:75507115:G:A	0.0095	0.0035	0.005834	++--	0	2.812	3	0.4215	1
cg13343932	rs424207:75506852:T:C	0.0095	0.0035	0.006597	++--	16.8	3.605	3	0.3074	1
cg13343932	rs408659:75508162:G:C	0.0096	0.0036	0.007149	++--	29.2	4.237	3	0.237	1
cg13343932	rs389570:75506388:A:G	0.0094	0.0035	0.007507	++--	14	3.49	3	0.322	1
cg13343932	rs417850:75506374:C:T	0.0094	0.0035	0.007519	++--	14	3.49	3	0.3221	1
cg13343932	rs220036:75509336:A:G	0.0093	0.0035	0.007682	+++-	47	5.661	3	0.1293	1
cg13343932	rs11402882:75509151:A:AT	0.009	0.0034	0.009016	+++-	16.4	3.587	3	0.3096	1
cg13343932	rs11652708:77185990:C:G	0.0072	0.0028	0.0094	++++	0	0.771	3	0.8563	1
cg13343932	rs312811:75509454:C:T	0.009	0.0035	0.01087	+++-	46	5.558	3	0.1352	1
cg13343932	rs56782452:75509571:AT:A	0.0089	0.0035	0.01167	+++-	45.5	5.507	3	0.1382	1
cg13343932	rs312810:75509687:C:T	0.0086	0.0035	0.01502	+++-	45.8	5.538	3	0.1364	1
cg13343932	rs1380797:77185444:T:C	0.0067	0.0028	0.01753	+++-	0	2.137	3	0.5444	1
cg13343932	rs73383698:76517009:T:A	0.0069	0.0031	0.02781	++--	0	2.639	3	0.4507	1
cg13343932	rs667233:76516265:A:G	0.0067	0.0031	0.03117	++--	0	2.928	3	0.4029	1
cg13343932	rs12453537:76864815:G:A	0.0053	0.0025	0.03309	+++-	0	0.493	3	0.9204	1
cg13343932	rs691411:76517592:C:T	0.0065	0.0031	0.03936	++--	0	2.465	3	0.4816	1
cg13343932	rs75029220:76517443:G:A	0.0065	0.0032	0.04397	+++-	0	1.19	3	0.7554	1
cg13343932	rs2410427:75560570:G:A	-0.0056	0.0028	0.04686	----	25.5	4.029	3	0.2584	1
cg13343932	rs692149:76515049:G:C	0.0061	0.0031	0.05202	++--	0	2.304	3	0.5117	1
cg13343932	rs72896163:75412525:C:T	0.0051	0.0026	0.0521	+++-	0	2.713	3	0.438	1
cg13343932	rs651233:76514949:G:A	0.0061	0.0031	0.05235	++--	0	2.303	3	0.5119	1
cg13343932	rs692162:76514943:C:G	0.0061	0.0031	0.05235	++--	0	2.303	3	0.5119	1
cg13343932	rs74001394:76513589:C:G	0.006	0.0031	0.05239	++--	0	2.323	3	0.5082	1
cg13343932	rs692161:76514959:T:G	0.006	0.0031	0.05242	++--	0	2.321	3	0.5084	1
cg13343932	rs639092:76514568:A:G	0.0059	0.0031	0.05766	++--	0	2.277	3	0.517	1
cg13343932	rs7224442:75413439:A:G	0.005	0.0026	0.058	+++-	0	2.558	3	0.4648	1
cg13343932	rs7208336:75412932:T:C	0.005	0.0026	0.05805	+++-	0	2.552	3	0.466	1
cg13343932	rs7222532:75413302:G:C	0.005	0.0026	0.05805	+++-	0	2.552	3	0.466	1
cg13343932	rs7208671:75413129:T:C	0.005	0.0026	0.05805	+++-	0	2.552	3	0.466	1
cg13343932	rs7222170:75413096:G:A	0.005	0.0026	0.05805	+++-	0	2.552	3	0.466	1
cg13343932	rs7224116:75413177:A:G	0.005	0.0026	0.05805	+++-	0	2.552	3	0.466	1
cg13343932	rs10048153:76512999:C:T	0.0059	0.0031	0.05823	++--	0	2.282	3	0.5159	1
cg13343932	rs35657663:75412482:T:C	0.0049	0.0026	0.05862	+++-	0	2.561	3	0.4643	1
cg13343932	rs67719929:75412605:G:A	0.0049	0.0026	0.05862	+++-	0	2.561	3	0.4643	1
cg13343932	rs72896162:75412521:A:G	0.0049	0.0026	0.05862	+++-	0	2.561	3	0.4643	1
cg13343932	rs34474630:75412257:TG:T	0.0049	0.0026	0.05862	+++-	0	2.561	3	0.4643	1
cg13343932	rs35077273:75412415:T:C	0.0049	0.0026	0.05862	+++-	0	2.561	3	0.4643	1
cg13343932	rs66886702:75412714:G:A	0.0049	0.0026	0.05862	+++-	0	2.561	3	0.4643	1
cg13343932	rs35489990:75412312:T:C	0.0049	0.0026	0.05862	+++-	0	2.561	3	0.4643	1
cg13343932	rs9893955:76861840:C:T	-0.0047	0.0025	0.06168	---+	0	1.697	3	0.6376	1
cg13343932	rs4969194:76541863:C:A	-0.0048	0.0026	0.06286	--+-	0	0.528	3	0.9127	1
cg13343932	rs691683:76516177:G:A	0.0059	0.0032	0.06352	++--	0	1.414	3	0.7022	1
cg13343932	rs6501971:75636253:G:A	-0.0049	0.0026	0.06386	--+-	0	2.893	3	0.4084	1
cg13343932	rs11650011:75412334:T:C	0.0049	0.0026	0.06389	+++-	0	2.33	3	0.5068	1
cg13343932	rs747483:75412091:C:T	0.0049	0.0026	0.06528	+++-	0	2.366	3	0.5	1
cg13343932	rs9889410:76878980:G:A	-0.0049	0.0027	0.06783	--++	12.5	3.43	3	0.3299	1
cg13343932	rs691710:76511271:G:A	0.0055	0.0031	0.07044	++--	0	2.716	3	0.4375	1
cg13343932	rs747481:75412143:A:G	0.0047	0.0026	0.07063	+++-	0	2.479	3	0.4792	1
cg13343932	rs747482:75412109:T:C	0.0047	0.0026	0.07063	+++-	0	2.479	3	0.4792	1
cg13343932	rs16967374:75914042:T:G	0.0053	0.0029	0.07118	++++	0	0.582	3	0.9006	1
cg13343932	rs2411125:75559019:C:T	-0.005	0.0028	0.07277	----	33.5	4.51	3	0.2114	1
cg13343932	rs56342141:77141265:A:G	0.0064	0.0035	0.07303	++-+	0	0.564	3	0.9046	1
cg13343932	rs8066646:75414192:C:T	0.0047	0.0026	0.0748	+++-	22	3.846	3	0.2786	1
cg13343932	rs8071024:75414067:T:C	0.0047	0.0026	0.0748	+++-	22	3.846	3	0.2786	1
cg13343932	rs375561735:75793726:C:CAA	-0.0047	0.0026	0.07608	--+-	21.1	3.801	3	0.2837	1
cg13343932	rs11658267:75411884:A:G	0.0046	0.0026	0.07834	+++-	0	2.476	3	0.4797	1
cg13343932	rs691909:76515588:C:A	0.0055	0.0031	0.08103	++--	0	2.467	3	0.4812	1
cg13343932	rs55635259:77140840:C:T	0.0061	0.0035	0.08138	++-+	0	0.502	3	0.9186	1
cg13343932	rs56379020:77140730:C:T	0.0061	0.0035	0.08232	++-+	0	0.535	3	0.9111	1
cg13343932	rs55893478:77140732:G:T	0.0061	0.0035	0.08232	++-+	0	0.535	3	0.9111	1
cg13343932	rs56411565:77140718:C:T	0.0061	0.0035	0.08232	++-+	0	0.535	3	0.9111	1
cg13343932	rs55967820:77141073:A:G	0.006	0.0035	0.08705	++++	0	0.437	3	0.9326	1
cg13343932	rs56069218:77141277:A:G	0.006	0.0035	0.0874	++-+	0	0.443	3	0.9312	1
cg13343932	rs55714291:77141271:G:A	0.006	0.0035	0.0874	++-+	0	0.443	3	0.9312	1
cg13343932	rs34148977:75405372:A:AGG	0.0045	0.0026	0.08989	+++-	39.4	4.949	3	0.1756	1
cg13343932	rs7216909:75405234:A:G	0.0045	0.0026	0.08989	+++-	39.4	4.949	3	0.1756	1
cg13343932	rs61385509:77140458:C:A	0.0059	0.0035	0.09061	++++	0	0.446	3	0.9305	1
cg13343932	rs312909:75413954:T:C	0.0044	0.0026	0.09086	+++-	29	4.224	3	0.2383	1
cg13343932	rs12452788:75406866:T:C	0.0044	0.0026	0.09568	+++-	40.1	5.009	3	0.1712	1
cg13343932	rs72855084:77142034:T:G	0.0058	0.0035	0.09676	++-+	0	1.334	3	0.721	1
cg13343932	rs6501295:77283514:G:C	-0.004	0.0024	0.1021	----	15.2	3.536	3	0.3161	1
cg13343932	rs8077962:75637026:T:C	-0.0043	0.0026	0.106	--+-	0	2.883	3	0.41	1
cg13343932	rs10644702:75409769:C:CAG	0.0042	0.0026	0.1086	+++-	40.3	5.029	3	0.1697	1
cg13343932	rs61133407:77140457:C:A	0.0056	0.0035	0.1099	++++	0	0.505	3	0.9178	1
cg13343932	rs144002316:77140455:CG:C	0.0056	0.0035	0.1099	++++	0	0.505	3	0.9178	1
cg13343932	rs9916143:75409282:C:G	0.0042	0.0026	0.1101	+++-	42.1	5.177	3	0.1593	1
cg13343932	rs4788993:75561410:A:C	-0.004	0.0025	0.1121	----	0	2.377	3	0.4978	1
cg13343932	rs34691085:75405577:A:AGC	0.0041	0.0026	0.1193	++--	4	3.124	3	0.373	1
cg13343932	rs9897410:77285427:C:A	-0.0037	0.0024	0.1232	----	0	2.6	3	0.4575	1
cg13343932	rs9889786:77284641:A:G	-0.0038	0.0024	0.1252	--+-	43	5.263	3	0.1535	1
cg13343932	rs9897367:77285368:C:G	-0.0037	0.0024	0.1275	--+-	45.2	5.479	3	0.1399	1
cg13343932	rs11077410:77043574:T:C	-0.0038	0.0025	0.1324	----	0	2.291	3	0.5143	1
cg13343932	rs55877426:77141445:T:C	0.0052	0.0035	0.1389	++-+	0	1.987	3	0.5751	1
cg13343932	rs113477155:75913507:A:AGAG	-0.0041	0.0028	0.1401	---+	0	0.576	3	0.902	1
cg13343932	rs8071575:75788255:A:T	-0.0039	0.0027	0.1401	--+-	48.7	5.847	3	0.1193	1
cg13343932	rs8071002:75788248:C:A	-0.0039	0.0027	0.1401	--+-	48.7	5.847	3	0.1193	1
cg13343932	rs2377395:77281937:G:A	-0.0035	0.0024	0.1458	----	0	2.276	3	0.5172	1
cg13343932	rs77200624:75911185:C:G	0.0049	0.0035	0.1577	++--	0	1.089	3	0.7796	1
cg13343932	rs2627202:75386833:A:G	0.0034	0.0024	0.158	+++-	0	2.053	3	0.5614	1
cg13343932	rs312833:75383206:C:T	0.0036	0.0025	0.159	++--	35.2	4.63	3	0.201	1
cg13343932	rs7223429:77283014:T:C	-0.0034	0.0024	0.1599	----	0	2.443	3	0.4857	1
cg13343932	rs4789465:75562441:A:G	-0.0035	0.0026	0.1658	----	23.6	3.926	3	0.2695	1
cg13343932	rs8071100:76783078:T:G	-0.0037	0.0027	0.1668	-+--	0	2.576	3	0.4618	1
cg13343932	rs61010755:75402913:T:C	0.0036	0.0026	0.1669	++--	42.5	5.216	3	0.1567	1
cg13343932	rs8075082:76507331:A:G	-0.0047	0.0034	0.1695	--+-	0	2.608	3	0.4561	1
cg13343932	rs892961:75400100:T:A	0.0036	0.0026	0.1727	++--	52.5	6.315	3	0.09726	1
cg13343932	rs312911:75414585:A:C	0.0035	0.0026	0.1779	++--	57.3	7.024	3	0.07115	1
cg13343932	rs8075853:75651326:G:A	0.0044	0.0033	0.178	++-+	0	2.249	3	0.5225	1
cg13343932	rs9897765:76168971:G:A	0.0042	0.0032	0.1814	+--+	24.3	3.961	3	0.2657	1
cg13343932	rs12602878:75557061:G:T	-0.0037	0.0028	0.1826	--++	48.2	5.794	3	0.1221	1
cg13343932	rs7212032:77008062:T:G	-0.0032	0.0025	0.187	--++	0	1.614	3	0.6562	1
cg13343932	rs6501964:75569804:A:T	-0.0033	0.0025	0.1882	---+	64.7	8.492	3	0.03687	1
cg13343932	rs747147:75399552:A:G	0.0035	0.0026	0.1892	++--	51.5	6.191	3	0.1027	1
cg13343932	rs9894593:75924104:G:A	0.0037	0.0029	0.1912	++++	0	0.621	3	0.8917	1
cg13343932	rs2898646:75399117:A:G	0.0034	0.0026	0.1931	++--	51.9	6.238	3	0.1006	1
cg13343932	rs141555180:76511476:A:C	-0.0046	0.0036	0.1947	----	0	0.912	3	0.8226	1
cg13343932	rs7213952:75656503:T:C	0.0036	0.0028	0.1992	++++	0	1.977	3	0.5772	1
cg13343932	rs57525851:77133431:G:A	0.0032	0.0025	0.1993	++++	0	0.593	3	0.8981	1
cg13343932	rs312910:75413961:A:C	0.0033	0.0026	0.2012	++--	56.5	6.903	3	0.07505	1
cg13343932	rs3833103:77044218:T:TGCTGACCCCAGGGCTCAGCACCAG	-0.0032	0.0025	0.2014	--+-	0	2.419	3	0.49	1
cg13343932	rs369936:75377549:C:T	0.0032	0.0026	0.2042	+++-	0	2.285	3	0.5154	1
cg13343932	rs7211674:76899065:C:A	-0.0031	0.0025	0.2124	---+	0	0.543	3	0.9094	1
cg13343932	rs113668082:75376458:AT:A	0.0031	0.0026	0.2216	++--	12.7	3.438	3	0.3289	1
cg13343932	rs3887417:76253657:G:A	-0.0036	0.0029	0.2227	--++	49.3	5.921	3	0.1155	1
cg13343932	rs11657403:76675803:G:A	0.003	0.0025	0.2231	+-++	0	1.473	3	0.6885	1
cg13343932	rs640367:75376792:C:A	0.0031	0.0026	0.2287	+++-	0	2.98	3	0.3947	1
cg13343932	rs11381436:75569967:G:GT	-0.004	0.0034	0.2318	----	54.2	6.557	3	0.08744	1
cg13343932	rs426439:75378036:C:T	0.003	0.0026	0.2349	++--	4.7	3.147	3	0.3695	1
cg13343932	rs1110638:75400690:T:C	0.0031	0.0026	0.2379	++--	46.6	5.617	3	0.1318	1
cg13343932	rs4789864:76897139:C:T	-0.0029	0.0025	0.2385	--+-	0	0.418	3	0.9365	1
cg13343932	rs11651219:75788908:C:T	-0.0031	0.0027	0.2419	--+-	31.4	4.371	3	0.2241	1
cg13343932	rs11867970:75377540:C:T	0.003	0.0026	0.2453	++--	6.9	3.224	3	0.3584	1
cg13343932	rs2707045:77123426:A:G	0.003	0.0026	0.2519	++--	0	0.888	3	0.8283	1
cg13343932	rs4969142:76398304:G:A	0.0028	0.0024	0.2546	++++	17.9	3.653	3	0.3014	1
cg13343932	rs672925:76507169:G:C	0.0031	0.0027	0.2572	++--	0	1.401	3	0.7053	1
cg13343932	rs76044963:76539754:G:A	0.0031	0.0027	0.2591	++--	0	2.854	3	0.4147	1
cg13343932	rs4789862:76898173:T:C	-0.0027	0.0025	0.2668	--+-	0	0.348	3	0.9508	1
cg13343932	rs7207311:77245017:A:C	0.004	0.0036	0.2677	+++-	0	1.22	3	0.7482	1
cg13343932	17:75913656:A:AG	0.0043	0.0039	0.273	++--	31.6	4.387	3	0.2226	1
cg13343932	rs8070620:75657569:G:A	0.0031	0.0028	0.2742	++-+	0	1.82	3	0.6106	1
cg13343932	rs35729867:76391132:AT:A	-0.003	0.0028	0.2747	+---	16.5	3.593	3	0.309	1
cg13343932	rs10512615:75922557:C:T	-0.0033	0.003	0.2795	--++	28.6	4.204	3	0.2403	1
cg13343932	rs7215260:76677481:A:G	0.0026	0.0025	0.2871	++-+	0	1.065	3	0.7856	1
cg13343932	rs4969179:76391454:T:G	-0.0026	0.0024	0.2871	+--+	63.4	8.208	3	0.04191	1
cg13343932	rs12941365:76897733:G:T	-0.0026	0.0025	0.2918	--+-	0	0.126	3	0.9885	1
cg13343932	rs1106743:77125223:A:C	0.0027	0.0026	0.2931	++--	0	1.683	3	0.6408	1
cg13343932	rs55750021:76898954:C:T	-0.0026	0.0025	0.2939	----	0	0.032	3	0.9985	1
cg13343932	rs9905698:75651015:G:T	0.0031	0.003	0.2951	++-+	0	1.155	3	0.7639	1
cg13343932	rs35198972:76897219:G:A	-0.0026	0.0025	0.2974	--+-	0	0.696	3	0.8742	1
cg13343932	rs2612787:77123708:C:T	0.0036	0.0035	0.299	-+++	79	14.296	3	0.002528	1
cg13343932	rs374642:75387511:T:C	0.0025	0.0025	0.2997	++--	48.8	5.86	3	0.1186	1
cg13343932	rs375269334:76538226:CTTT:C	-0.0028	0.0027	0.3021	--+-	0	0.785	3	0.8531	1
cg13343932	rs387774:75390904:T:C	0.0025	0.0025	0.3059	++--	54.3	6.568	3	0.08703	1
cg13343932	rs16970646:75902636:A:G	-0.003	0.0029	0.3075	---+	8.7	3.285	3	0.3497	1
cg13343932	rs17657522:76696986:G:A	0.0025	0.0024	0.3124	+--+	0	1.229	3	0.7461	1
cg13343932	rs12103927:76539410:A:G	-0.0026	0.0027	0.3265	--++	0	0.815	3	0.8458	1
cg13343932	rs454845:75389416:C:T	0.0024	0.0024	0.3297	++--	63.1	8.134	3	0.04333	1
cg13343932	rs4969206:76543521:A:G	0.0026	0.0027	0.3311	+++-	0	0.447	3	0.9305	1
cg13343932	rs2707053:77112009:C:T	-0.0038	0.0039	0.3335	-++-	64.7	8.498	3	0.03677	1
cg13343932	rs56658017:76396164:G:A	-0.0023	0.0024	0.3349	+--+	60.9	7.67	3	0.05336	1
cg13343932	rs4969185:76398157:G:C	-0.0023	0.0024	0.3379	+--+	61.7	7.824	3	0.0498	1
cg13343932	rs9900494:76400321:A:G	-0.0026	0.0028	0.345	+---	0	2.673	3	0.4448	1
cg13343932	rs4789865:76897043:G:A	-0.0023	0.0025	0.347	--+-	0	0.697	3	0.8738	1
cg13343932	rs2707046:77123453:T:C	0.0024	0.0026	0.3488	-+++	53.5	6.445	3	0.09184	1
cg13343932	rs2612786:77123428:C:G	0.0024	0.0026	0.3488	-+++	53.5	6.445	3	0.09184	1
cg13343932	rs16971105:76393975:G:T	-0.0023	0.0024	0.3507	+--+	58.7	7.258	3	0.06412	1
cg13343932	rs9891030:76397176:G:A	-0.0025	0.0027	0.3525	+---	0	2.81	3	0.4219	1
cg13343932	rs7210821:76537564:A:G	-0.0025	0.0027	0.357	--++	0	0.606	3	0.8951	1
cg13343932	rs12051654:76536732:C:T	-0.0025	0.0027	0.3602	--++	0	0.576	3	0.902	1
cg13343932	rs28405813:76538530:G:A	-0.0024	0.0027	0.3625	--++	0	0.832	3	0.8419	1
cg13343932	rs7212201:76393896:C:A	-0.0022	0.0024	0.3653	+--+	57	6.981	3	0.0725	1
cg13343932	rs7211115:76537697:A:G	-0.0024	0.0027	0.3654	--++	0	0.612	3	0.8936	1
cg13343932	rs16971107:76394042:G:A	-0.0022	0.0024	0.3671	+--+	56.8	6.946	3	0.07363	1
cg13343932	rs8071884:76398058:C:G	-0.0022	0.0024	0.3687	+--+	62.2	7.942	3	0.04722	1
cg13343932	rs8075131:76394595:T:G	-0.0022	0.0024	0.3691	+--+	57.3	7.019	3	0.07128	1
cg13343932	rs9901724:76400566:G:T	-0.0025	0.0027	0.3698	+---	0	2.684	3	0.4429	1
cg13343932	rs2292643:76395421:G:A	-0.0022	0.0024	0.3704	+--+	57.3	7.019	3	0.07131	1
cg13343932	rs6501208:76395038:A:T	-0.0022	0.0024	0.3705	+--+	57.1	6.99	3	0.07221	1
cg13343932	rs2292644:76394449:C:T	-0.0022	0.0024	0.3705	+--+	57.1	6.99	3	0.07221	1
cg13343932	rs3817295:76394526:T:A	-0.0022	0.0024	0.3705	+--+	57.1	6.99	3	0.07221	1
cg13343932	rs1675270:77125279:C:T	0.0031	0.0035	0.3721	-+++	78.8	14.159	3	0.002697	1
cg13343932	rs4969199:76537849:A:C	-0.0024	0.0027	0.3747	--++	0	0.631	3	0.8893	1
cg13343932	rs898541:77125125:A:C	0.0031	0.0035	0.375	-+++	79.3	14.466	3	0.002334	1
cg13343932	rs4969201:76543242:T:C	-0.0025	0.0028	0.3757	--++	0	2.291	3	0.5142	1
cg13343932	rs11077362:76397219:A:T	-0.0021	0.0024	0.377	+--+	62.6	8.015	3	0.0457	1
cg13343932	rs3817294:76396963:A:G	-0.0021	0.0024	0.377	+--+	62.6	8.015	3	0.0457	1
cg13343932	rs12451715:76397334:A:C	-0.0021	0.0024	0.377	+--+	62.6	8.015	3	0.0457	1
cg13343932	rs11077363:76397309:C:T	-0.0021	0.0024	0.377	+--+	62.6	8.015	3	0.0457	1
cg13343932	rs8072632:76397830:T:C	-0.0021	0.0024	0.3782	+--+	62.6	8.014	3	0.04573	1
cg13343932	rs12450500:76395750:C:T	-0.0021	0.0024	0.381	+--+	62.7	8.053	3	0.04492	1
cg13343932	rs7208596:76396528:C:G	-0.0021	0.0024	0.3811	+--+	62.7	8.048	3	0.04503	1
cg13343932	rs2292640:76396610:G:A	-0.0021	0.0024	0.3811	+--+	62.7	8.048	3	0.04503	1
cg13343932	rs9901493:76400507:G:A	-0.0024	0.0028	0.3874	+---	4.7	3.147	3	0.3696	1
cg13343932	rs4969154:76543421:T:C	-0.0024	0.0028	0.3885	--++	0	2.365	3	0.5002	1
cg13343932	rs9905852:77286825:A:G	-0.0021	0.0024	0.3891	---+	0	2.949	3	0.3995	1
cg13343932	rs4969211:76538186:C:T	-0.0023	0.0027	0.391	--++	0	0.709	3	0.871	1
cg13343932	rs2707047:77123614:A:G	0.0022	0.0026	0.3913	-+++	50.3	6.034	3	0.11	1
cg13343932	rs67672445:76907899:G:A	0.0021	0.0025	0.4006	++++	0	0.161	3	0.9837	1
cg13343932	rs12942703:76420373:G:A	0.0028	0.0033	0.4009	++++	0	0.349	3	0.9505	1
cg13343932	rs1870621:77104730:C:T	0.0022	0.0026	0.4012	-++-	51.5	6.188	3	0.1028	1
cg13343932	rs12942185:76906611:C:T	0.0021	0.0025	0.4013	++-+	0	1.629	3	0.6527	1
cg13343932	rs1675272:77125947:G:A	0.003	0.0035	0.402	-+++	78.2	13.736	3	0.003288	1
cg13343932	rs34744043:76669591:T:C	-0.0027	0.0033	0.4022	+--+	43.7	5.333	3	0.149	1
cg13343932	rs9908939:76538461:G:C	-0.0023	0.0027	0.4029	--++	0	0.761	3	0.8588	1
cg13343932	rs367739416:76427126:ATTTT:ATTTTT	0.0029	0.0035	0.405	++++	0	1.323	3	0.7236	1
cg13343932	rs12450528:76395753:G:A	-0.002	0.0024	0.4064	+--+	58.8	7.29	3	0.06321	1
cg13343932	rs8072144:76904886:A:G	0.0021	0.0026	0.4066	++++	0	1.013	3	0.798	1
cg13343932	rs66689315:76536765:T:C	-0.0022	0.0027	0.4074	--++	0	0.581	3	0.9007	1
cg13343932	rs67577167:76536785:G:C	-0.0022	0.0027	0.4074	--++	0	0.581	3	0.9007	1
cg13343932	rs8075182:77246821:G:A	0.003	0.0036	0.4092	+++-	0	0.994	3	0.8026	1
cg13343932	rs7221628:75932011:G:C	0.0026	0.0031	0.4093	-+++	0	1.598	3	0.6599	1
cg13343932	rs12602206:76397133:A:G	-0.002	0.0024	0.4159	+--+	62.5	8.005	3	0.04592	1
cg13343932	rs11077361:76397128:A:G	-0.002	0.0024	0.4159	+--+	62.5	8.005	3	0.04592	1
cg13343932	rs2278967:77294782:C:A	-0.002	0.0025	0.4174	+--+	0	2.056	3	0.561	1
cg13343932	rs28607597:77280442:A:G	-0.0024	0.003	0.4196	+-++	78.3	13.847	3	0.003121	1
cg13343932	rs1993418:77295045:A:G	-0.002	0.0025	0.4213	+--+	0	1.739	3	0.6282	1
cg13343932	rs1993419:77295071:A:G	-0.002	0.0025	0.4249	+--+	0	1.747	3	0.6265	1
cg13343932	rs71385989:76777587:G:A	-0.0027	0.0034	0.4258	----	40	4.997	3	0.172	1
cg13343932	rs57385920:75603387:T:C	-0.0025	0.0031	0.4276	---+	37.8	4.821	3	0.1853	1
cg13343932	rs60750901:75925242:G:C	0.0024	0.0031	0.4296	++-+	0	0.734	3	0.8652	1
cg13343932	rs8071221:76534749:C:A	-0.0021	0.0027	0.4303	--++	0	0.833	3	0.8416	1
cg13343932	rs7221694:76536212:T:A	-0.0021	0.0027	0.431	--++	0	0.63	3	0.8896	1
cg13343932	rs12946269:76778039:A:G	-0.0027	0.0034	0.4312	----	42.7	5.236	3	0.1553	1
cg13343932	rs9907877:76536336:T:G	-0.0021	0.0027	0.4328	--++	0	0.632	3	0.8891	1
cg13343932	rs9916291:77245597:A:G	0.0028	0.0036	0.4336	+++-	0	1.097	3	0.7778	1
cg13343932	rs60124003:75603437:T:C	-0.0025	0.0031	0.4337	---+	35.8	4.673	3	0.1974	1
cg13343932	rs62075746:76386915:C:T	0.0026	0.0034	0.4369	-++-	49.8	5.978	3	0.1127	1
cg13343932	rs113165962:76536299:C:CTTTGA	-0.0021	0.0027	0.4376	--++	0	0.795	3	0.8507	1
cg13343932	rs71161624:76773268:G:GAGGCCA	-0.0026	0.0034	0.4389	----	0	1.883	3	0.5971	1
cg13343932	rs56912012:76541136:G:A	0.0021	0.0027	0.4407	++--	20.3	3.766	3	0.2879	1
cg13343932	rs11376195:75936893:G:GC	0.0026	0.0033	0.4411	-+++	0	2.414	3	0.491	1
cg13343932	rs9903094:75937573:A:T	0.003	0.0039	0.4421	-+++	0	2.815	3	0.4211	1
cg13343932	rs4789472:75603188:T:A	-0.0024	0.0031	0.4428	---+	37.7	4.817	3	0.1857	1
cg13343932	rs4789471:75603130:C:T	-0.0024	0.0031	0.4428	---+	37.7	4.817	3	0.1857	1
cg13343932	rs4789470:75603103:G:A	-0.0024	0.0031	0.4428	---+	37.7	4.817	3	0.1857	1
cg13343932	rs9895664:75937881:A:T	0.003	0.0039	0.4438	-+++	0	2.725	3	0.4361	1
cg13343932	rs1795962:77125246:G:A	0.0027	0.0035	0.4446	-+++	78.6	14.024	3	0.002873	1
cg13343932	rs117036086:77134917:A:G	0.0029	0.0038	0.445	-+++	77.3	13.23	3	0.004165	1
cg13343932	rs4969209:76535015:T:A	-0.0021	0.0027	0.4498	--++	0	0.738	3	0.8641	1
cg13343932	rs7221209:76535948:T:C	-0.002	0.0027	0.4543	--++	0	0.589	3	0.8989	1
cg13343932	rs4969155:76535107:A:G	-0.002	0.0027	0.4559	--++	0	0.641	3	0.887	1
cg13343932	rs7226193:76816678:A:G	-0.0024	0.0033	0.4597	----	0	1.757	3	0.6244	1
cg13343932	rs7226316:76788840:G:A	-0.0025	0.0034	0.4599	----	41.5	5.125	3	0.1628	1
cg13343932	rs35988003:76543951:T:TG	-0.0027	0.0036	0.4615	---+	6.5	3.209	3	0.3605	1
cg13343932	rs6501228:76534178:T:C	-0.002	0.0027	0.462	--++	0	0.859	3	0.8354	1
cg13343932	rs8066260:76542476:C:G	-0.002	0.0028	0.4657	--++	0	2.159	3	0.5401	1
cg13343932	rs8071075:76534671:C:T	-0.002	0.0027	0.4686	--++	0	0.925	3	0.8194	1
cg13343932	rs1795956:77126509:C:A	0.0019	0.0026	0.4688	-++-	44.6	5.413	3	0.1439	1
cg13343932	rs55818563:76387376:C:T	0.0024	0.0034	0.4694	-++-	51.3	6.163	3	0.1039	1
cg13343932	rs8070884:76534533:C:G	-0.002	0.0027	0.4698	--++	0	0.922	3	0.8201	1
cg13343932	rs9915543:75602317:T:C	-0.0023	0.0031	0.4702	---+	16.4	3.587	3	0.3096	1
cg13343932	rs9890973:75603797:A:G	-0.0023	0.0032	0.472	---+	10	3.333	3	0.3431	1
cg13343932	rs11868292:76544629:T:C	-0.0026	0.0037	0.4734	---+	10	3.332	3	0.3432	1
cg13343932	rs2612788:77125647:A:C	0.0018	0.0026	0.4786	-+--	50.5	6.056	3	0.1089	1
cg13343932	rs2003241:76885117:T:C	-0.0019	0.0028	0.4839	--+-	73.5	11.306	3	0.01018	1
cg13343932	rs56117688:76385161:G:T	0.0023	0.0033	0.4892	-+++	41.3	5.113	3	0.1637	1
cg13343932	rs9906525:77288240:C:T	-0.0017	0.0024	0.4916	---+	65.1	8.584	3	0.03537	1
cg13343932	rs66478371:75603753:C:T	-0.0022	0.0032	0.4919	---+	28.3	4.182	3	0.2425	1
cg13343932	rs6501229:76534302:G:A	-0.0019	0.0027	0.492	--++	0	0.906	3	0.8239	1
cg13343932	rs9897036:75603827:T:C	-0.0022	0.0032	0.495	---+	24.4	3.97	3	0.2648	1
cg13343932	rs2703514:77135045:C:T	0.0023	0.0035	0.4966	-+++	37.9	4.828	3	0.1849	1
cg13343932	rs9896016:75938377:C:T	0.0023	0.0034	0.4973	-++-	0	2.937	3	0.4014	1
cg13343932	rs11653878:75703130:C:T	0.002	0.003	0.5022	-+++	34.7	4.592	3	0.2042	1
cg13343932	rs9916701:77245660:C:A	0.0024	0.0036	0.5037	+++-	0	1.357	3	0.7157	1
cg13343932	rs8072820:76385381:C:T	0.0022	0.0033	0.5054	-+++	41.9	5.162	3	0.1603	1
cg13343932	rs2306526:76798362:C:T	0.0016	0.0024	0.5059	+---	0	2.188	3	0.5344	1
cg13343932	rs9894139:77290082:A:G	-0.0016	0.0024	0.5114	---+	61.3	7.758	3	0.05129	1
cg13343932	rs73997958:75603512:C:T	-0.0021	0.0032	0.5126	---+	33.2	4.494	3	0.2128	1
cg13343932	rs8068866:76385267:C:T	0.0021	0.0033	0.5182	-+++	39.9	4.996	3	0.1721	1
cg13343932	rs312895:75424044:A:T	-0.0018	0.0029	0.52	-+-+	0	2.14	3	0.5438	1
cg13343932	rs8069695:76385044:T:C	0.0021	0.0033	0.5206	-+++	39.1	4.926	3	0.1773	1
cg13343932	rs312896:75425078:G:C	-0.0018	0.0029	0.5214	-+-+	0	1.287	3	0.7322	1
cg13343932	rs35361991:76773191:G:C	-0.0021	0.0034	0.5265	---+	49.5	5.946	3	0.1142	1
cg13343932	rs8072405:76534779:T:C	-0.0017	0.0027	0.5281	--++	0	1.452	3	0.6933	1
cg13343932	rs12936955:76789716:T:C	-0.0021	0.0034	0.5329	----	0	0.866	3	0.8337	1
cg13343932	rs7223091:77107002:C:T	0.0019	0.0031	0.5363	++--	0	0.732	3	0.8656	1
cg13343932	rs9901429:76884480:A:G	-0.0017	0.0027	0.5388	--+-	73.6	11.36	3	0.00993	1
cg13343932	rs113048877:76769570:G:C	0.002	0.0032	0.54	+++-	30.3	4.304	3	0.2305	1
cg13343932	rs4567790:75584160:C:T	0.0021	0.0035	0.5452	+-++	42.8	5.243	3	0.1549	1
cg13343932	rs9904442:75584289:G:A	0.0021	0.0035	0.5452	+-++	42.8	5.243	3	0.1549	1
cg13343932	rs61565914:77289076:C:T	-0.0017	0.0029	0.5489	+-++	74.6	11.8	3	0.008101	1
cg13343932	rs62075744:76384438:C:T	0.002	0.0033	0.5502	-+++	34.8	4.603	3	0.2033	1
cg13343932	rs79124936:76384897:A:ACTGT	0.002	0.0033	0.5512	-+++	36.5	4.725	3	0.1931	1
cg13343932	rs73999305:76384533:A:G	0.0019	0.0033	0.5556	-+++	34.9	4.608	3	0.2028	1
cg13343932	rs62075742:76384278:G:C	0.0019	0.0033	0.5556	-+++	34.9	4.608	3	0.2028	1
cg13343932	rs73999306:76384534:T:C	0.0019	0.0033	0.5556	-+++	34.9	4.608	3	0.2028	1
cg13343932	rs4789849:77002389:C:T	0.0015	0.0027	0.5624	-+++	0	1.606	3	0.6581	1
cg13343932	rs12941216:76647569:A:G	0.0014	0.0024	0.5669	+++-	0	2.959	3	0.398	1
cg13343932	rs1871935:76764145:T:C	-0.0014	0.0024	0.5673	-+--	28.9	4.22	3	0.2386	1
cg13343932	rs7406623:76604895:T:A	0.0017	0.003	0.5682	++--	0	2.619	3	0.4541	1
cg13343932	rs16970803:76087178:A:G	-0.0021	0.0037	0.5786	--++	0	1.808	3	0.6132	1
cg13343932	rs8079153:76796854:T:C	-0.0013	0.0024	0.5846	-++-	48.7	5.843	3	0.1195	1
cg13343932	rs691680:76424381:T:G	0.0018	0.0034	0.595	+++-	0	2.397	3	0.4941	1
cg13343932	rs12948018:76829215:A:G	-0.0013	0.0024	0.5954	-+-+	43.7	5.33	3	0.1492	1
cg13343932	rs371751046:76421360:TTTATC:T	0.0018	0.0033	0.5973	+++-	0	1.845	3	0.6053	1
cg13343932	rs9907933:77288081:T:G	-0.0013	0.0025	0.6013	--++	76	12.524	3	0.005788	1
cg13343932	rs1795953:77114947:A:T	0.0013	0.0025	0.6014	++++	0	0.258	3	0.9677	1
cg13343932	rs8079047:76775673:G:T	-0.0012	0.0024	0.6052	-+-+	1.5	3.044	3	0.3848	1
cg13343932	rs2279309:76792833:G:A	-0.0017	0.0034	0.6056	---+	0	1.786	3	0.618	1
cg13343932	rs73999329:76927314:T:C	-0.0019	0.0037	0.6057	-+--	30.4	4.31	3	0.2298	1
cg13343932	rs2376828:76812840:T:C	0.0013	0.0025	0.61	+-+-	0	2.747	3	0.4323	1
cg13343932	rs12450407:77002763:G:A	0.0013	0.0026	0.6105	-+++	0	1.124	3	0.7712	1
cg13343932	rs10711355:76811791:GA:G	0.0012	0.0024	0.6108	+---	5.6	3.177	3	0.3652	1
cg13343932	rs6501234:76646218:T:C	0.0012	0.0024	0.6155	++--	0	0.787	3	0.8527	1
cg13343932	rs7217654:76811307:A:G	-0.0016	0.0033	0.6256	----	0	2.244	3	0.5233	1
cg13343932	rs2588551:76424072:G:A	0.0017	0.0034	0.6265	+++-	0	2.295	3	0.5135	1
cg13343932	rs72914895:76423463:T:C	0.0017	0.0034	0.6265	+++-	0	2.295	3	0.5135	1
cg13343932	rs2053235:75736155:G:A	-0.0012	0.0024	0.6288	+--+	14.4	3.504	3	0.3202	1
cg13343932	rs4789533:76088451:G:C	-0.0018	0.0037	0.6305	--++	0	2.351	3	0.5028	1
cg13343932	rs9911538:77286898:A:G	-0.0013	0.0028	0.635	---+	0	2.37	3	0.4992	1
cg13343932	rs58567966:76760941:G:A	-0.0016	0.0034	0.6356	---+	0	1.748	3	0.6263	1
cg13343932	rs58744297:76082398:G:A	-0.0016	0.0036	0.6439	--++	0	2.584	3	0.4602	1
cg13343932	rs9915305:77289575:C:T	-0.0014	0.0029	0.6444	+-++	70.4	10.148	3	0.01735	1
cg13343932	rs61668821:76628974:A:G	0.0012	0.0026	0.6466	+--+	0	2.809	3	0.422	1
cg13343932	rs147899046:76516806:AAAG:A	0.0017	0.0037	0.6495	+++-	42.1	5.184	3	0.1588	1
cg13343932	rs11650000:76828154:A:G	-0.0011	0.0024	0.6594	-+-+	28.1	4.175	3	0.2432	1
cg13343932	rs7503487:76648982:C:T	0.001	0.0024	0.6719	++--	0	0.237	3	0.9714	1
cg13343932	rs34961772:76759010:G:A	-0.0014	0.0034	0.6726	---+	0	1.621	3	0.6546	1
cg13343932	rs8069689:76421795:C:G	0.0014	0.0034	0.6737	+++-	0	1.729	3	0.6305	1
cg13343932	rs12602017:75840496:A:C	0.001	0.0024	0.6745	-+++	0	0.615	3	0.8929	1
cg13343932	rs691094:76425176:G:A	0.0014	0.0034	0.6746	+++-	0	2.235	3	0.5251	1
cg13343932	rs12449669:76691258:T:C	-0.001	0.0024	0.6768	-++-	30.5	4.319	3	0.229	1
cg13343932	rs658113:76506092:C:T	0.001	0.0024	0.6793	++--	0	1.523	3	0.6769	1
cg13343932	rs12325833:76648526:C:T	0.001	0.0024	0.6874	+---	0	0.463	3	0.927	1
cg13343932	rs12951544:76648548:C:T	0.001	0.0024	0.6874	+---	0	0.463	3	0.927	1
cg13343932	rs12103728:76814115:G:T	-0.0013	0.0033	0.6955	----	0	0.178	3	0.9811	1
cg13343932	rs12103727:76814116:C:G	-0.0013	0.0033	0.6955	----	0	0.178	3	0.9811	1
cg13343932	rs113166021:76926962:CA:CAAA	-0.0014	0.0038	0.7111	++--	43.3	5.291	3	0.1517	1
cg13343932	rs8066626:75861970:T:C	-0.001	0.0028	0.7131	+-+-	0	1.355	3	0.7162	1
cg13343932	rs62078495:75862717:T:C	-0.001	0.0028	0.7262	+-+-	0	1.885	3	0.5966	1
cg13343932	rs56194158:76077625:A:G	-0.0013	0.0036	0.7263	--++	0	2.449	3	0.4846	1
cg13343932	rs35635171:76800785:T:A	-0.0012	0.0034	0.7319	+---	0	0.238	3	0.9713	1
cg13343932	rs12603944:75840639:C:G	0.0008	0.0024	0.732	-+++	0	0.606	3	0.895	1
cg13343932	rs7225601:76685106:A:G	-0.0008	0.0024	0.7421	-+++	37.5	4.797	3	0.1873	1
cg13343932	rs57386005:77037583:T:G	-0.0013	0.0038	0.7428	+---	0	0.287	3	0.9624	1
cg13343932	rs9900681:76757767:A:C	-0.0008	0.0024	0.7434	-+-+	52	6.245	3	0.1003	1
cg13343932	rs12951541:76752111:C:T	-0.0008	0.0024	0.7475	-+-+	0	2.779	3	0.4269	1
cg13343932	rs34518375:76807170:G:A	-0.0011	0.0034	0.7486	----	0	0.068	3	0.9954	1
cg13343932	rs56270395:77290736:A:G	-0.0009	0.0027	0.7534	-++-	0	2.062	3	0.5596	1
cg13343932	rs11870543:75824034:A:G	0.001	0.0032	0.7565	++--	0	1.758	3	0.6241	1
cg13343932	rs62077155:75840061:T:C	0.0007	0.0024	0.7593	-+++	0	0.584	3	0.9001	1
cg13343932	rs16971728:76807468:T:A	-0.001	0.0034	0.762	+---	0	0.144	3	0.9861	1
cg13343932	rs12601971:75840208:A:T	0.0007	0.0024	0.763	-+++	0	0.537	3	0.9106	1
cg13343932	rs28605568:76774854:A:T	-0.0011	0.0036	0.7635	+---	0	2.651	3	0.4486	1
cg13343932	rs16970810:76089634:T:C	-0.0011	0.0037	0.7688	--++	0	2.205	3	0.5309	1
cg13343932	rs73411850:77289908:G:A	-0.0009	0.0031	0.7697	-+++	0	0.712	3	0.8704	1
cg13343932	rs672446:76507054:G:A	0.0007	0.0025	0.7789	+---	0	0.207	3	0.9764	1
cg13343932	rs34810096:76800772:AT:A	-0.0009	0.0034	0.7876	+--+	0	1.328	3	0.7225	1
cg13343932	rs11867214:75941268:G:T	0.0006	0.0024	0.7883	-+++	41.4	5.119	3	0.1633	1
cg13343932	rs4986069:75837877:T:G	0.0006	0.0024	0.7969	-+++	0	1.419	3	0.701	1
cg13343932	rs4969207:76472855:C:T	0.0007	0.0029	0.7998	+--+	0	2.971	3	0.3961	1
cg13343932	rs76648588:75862489:C:CAGG	-0.0007	0.0028	0.8099	+-+-	0	1.498	3	0.6828	1
cg13343932	rs113206560:75861256:GACAC:G	-0.0007	0.0028	0.8112	+-+-	0	2.11	3	0.5498	1
cg13343932	rs62078489:75861271:A:G	-0.0007	0.0028	0.8115	+-+-	0	2.111	3	0.5498	1
cg13343932	rs12051860:75940718:G:A	-0.0006	0.0027	0.8218	--++	10.6	3.358	3	0.3397	1
cg13343932	rs16970829:76098181:A:G	-0.0008	0.0038	0.8273	--++	0	2.468	3	0.4812	1
cg13343932	rs62078550:75998773:A:C	-0.0005	0.0025	0.8377	-+++	0	1.767	3	0.6222	1
cg13343932	rs61536355:77037890:G:C	-0.0008	0.0038	0.8421	+--+	0	0.244	3	0.9702	1
cg13343932	rs78684306:76073179:C:CG	-0.0007	0.0036	0.8427	--++	20.3	3.765	3	0.288	1
cg13343932	rs58951893:76805399:A:G	0.0005	0.0028	0.8482	+---	35.3	4.636	3	0.2005	1
cg13343932	rs1965780:75734511:G:A	0.0005	0.0025	0.8516	+--+	12.8	3.439	3	0.3288	1
cg13343932	rs4789860:76898633:T:C	-0.0004	0.0026	0.8704	-+--	0	2.045	3	0.5631	1
cg13343932	rs1811086:76173022:G:A	-0.0006	0.0037	0.8718	-++-	0	1.384	3	0.7093	1
cg13343932	rs139602763:76181606:TTTTC:T	-0.0006	0.0035	0.8719	-++-	0	0.392	3	0.9419	1
cg13343932	rs67719449:76073726:G:C	-0.0006	0.0036	0.8764	--++	23.7	3.934	3	0.2687	1
cg13343932	rs112324357:75941558:T:C	0.0004	0.0024	0.8812	-+++	52.5	6.309	3	0.09749	1
cg13343932	rs4430812:75925820:C:T	0.0005	0.0034	0.883	++--	20	3.748	3	0.29	1
cg13343932	rs8079283:75906378:T:C	0.0004	0.0025	0.8866	-+-+	0.2	3.005	3	0.3908	1
cg13343932	rs8072747:75733559:G:A	0.0003	0.0025	0.8958	+--+	14	3.487	3	0.3225	1
cg13343932	rs58349943:77037385:A:G	-0.0005	0.0038	0.8969	+--+	0	0.244	3	0.9701	1
cg13343932	rs11657495:77288496:A:C	0.0004	0.0031	0.8977	-+++	0	2.891	3	0.4088	1
cg13343932	rs1985661:75915446:A:G	0.0003	0.0025	0.9014	-+-+	14.5	3.509	3	0.3196	1
cg13343932	rs11871957:75974221:A:T	-0.0003	0.0025	0.9035	-+++	0	1.386	3	0.7089	1
cg13343932	rs4131402:76610784:A:G	-0.0004	0.0034	0.9041	---+	27.1	4.117	3	0.2491	1
cg13343932	rs3744800:76793825:G:A	-0.0003	0.0024	0.9061	-+-+	0	1.714	3	0.6339	1
cg13343932	rs60600031:75915291:A:T	0.0003	0.0025	0.9075	-+-+	10.3	3.343	3	0.3417	1
cg13343932	rs9302886:76896568:A:G	0.0003	0.0026	0.9078	-+++	0	1.571	3	0.6659	1
cg13343932	rs3936118:76674257:T:C	-0.0003	0.0024	0.9113	-+++	47.6	5.724	3	0.1258	1
cg13343932	rs1870624:77133367:T:C	0.0004	0.0035	0.9133	-++-	72.3	10.82	3	0.01274	1
cg13343932	rs8067627:75914286:T:C	0.0003	0.0025	0.9161	---+	0	2.791	3	0.425	1
cg13343932	rs35392193:76770746:G:A	0.0004	0.0037	0.9171	+--+	0	1.791	3	0.6168	1
cg13343932	rs9905311:75838442:T:C	0.0002	0.0024	0.92	-++-	0	0.761	3	0.8588	1
cg13343932	rs111582188:76188292:A:G	0.0003	0.0027	0.9243	+---	0	0.953	3	0.8125	1
cg13343932	rs11657360:76675661:G:C	-0.0002	0.0024	0.925	-+++	45.1	5.463	3	0.1409	1
cg13343932	rs11658702:77289304:A:G	0.0003	0.0029	0.9292	-+++	0	1.569	3	0.6664	1
cg13343932	rs1001168:75991816:C:G	-0.0002	0.0025	0.9311	-+++	0	1.594	3	0.6607	1
cg13343932	rs6501227:76506173:A:T	0.0002	0.0024	0.939	-+-+	0	2.109	3	0.55	1
cg13343932	rs9897585:75910858:T:A	0.0002	0.0025	0.9396	---+	0	2.615	3	0.4548	1
cg13343932	rs113506869:77289585:A:C	0.0002	0.0029	0.9438	-+++	0	1.093	3	0.7788	1
cg13343932	rs112290535:77289741:G:A	0.0002	0.0029	0.9438	-+++	0	1.093	3	0.7788	1
cg13343932	rs60867452:76075120:T:C	-0.0002	0.0033	0.9457	--++	4.7	3.148	3	0.3694	1
cg13343932	rs2118224:75741444:A:C	0.0002	0.0025	0.9493	+--+	3	3.094	3	0.3773	1
cg13343932	rs35881190:76906367:C:T	0.0002	0.0027	0.9508	-++-	0	1.388	3	0.7082	1
cg13343932	rs112814528:75914484:G:GAAAT	0.0001	0.0025	0.9568	---+	0	1.878	3	0.5981	1
cg13343932	rs7225363:75738762:C:A	0.0001	0.0025	0.9622	+--+	67.5	9.228	3	0.02641	1
cg13343932	rs61292300:75914979:A:G	0.0001	0.0025	0.963	---+	0	2.32	3	0.5087	1
cg13343932	rs11077394:76693711:A:G	0.0001	0.0024	0.9641	-+++	68.8	9.611	3	0.02218	1
cg13343932	rs8080155:77291761:T:C	0.0001	0.0028	0.9695	-+++	32.1	4.418	3	0.2198	1
cg13343932	rs72122734:75915047:TCTCGATCTC:T	0.0001	0.0025	0.9703	---+	0	2.216	3	0.5289	1
cg13343932	rs3744801:76793728:G:A	-0.0001	0.0024	0.973	-+-+	10.9	3.369	3	0.3382	1
cg13343932	rs7217685:75632372:T:C	0.0001	0.0026	0.9744	+---	0	0.709	3	0.8711	1
cg13343932	rs55942446:75940108:T:G	0.0001	0.0025	0.9758	--++	66.5	8.945	3	0.03003	1
cg13343932	rs867654:76506607:G:A	-0.0001	0.0024	0.978	-+-+	0	1.967	3	0.5792	1
cg13343932	rs56158361:77127819:A:G	0.0001	0.003	0.9798	+---	0	2.423	3	0.4894	1
cg13343932	rs4789004:75828754:T:C	-0.0001	0.0025	0.9815	-++-	0	0.405	3	0.9392	1
cg13343932	rs16970842:76107393:A:G	0	0.0034	0.9944	-+++	0	0.795	3	0.8508	1
Inverse variance based meta-analysis was performed on the summary statistcs of four LMIC cohorts (including MMNP, MPC, PMMST, ENID_6yrs) using METAL software (v2011-03-25). SNPs that are present in all the four cohorts were included in the analysis
