# Supplementary material for: DNA methylation at the suppressor of cytokine signaling 3 (SOCS3) gene influences height in childhood
Source: Nat Commun. 2023 Aug 25;14:5200. doi: 10.1038/s41467-023-40607-0 (PMC10457295; doi:10.1038/s41467-023-40607-0)
Supplement: Supplementary file 11 — Supplementary Data 8 [file 41467_2023_40607_MOESM11_ESM.xlsx]

## Sheet: SD8
	Supplementary Data 8: Sensitivity analysis for SOCS3m-height association adjusting for height PRS in the replication cohorts.
	Cohort	n	CpG ID	effect_size	Lower_CI	Upper_CI	P value
	MMNP	685	cg11047325	0.198189	0.13867	0.257709	1.32167e-10
		685	cg13343932	0.157326	0.0932953	0.221356	1.81076e-06
		685	cg18181703	0.290432	0.200776	0.380089	3.96913e-10
	MPC	553	cg11047325	0.193404	0.145189	0.241618	2.07082e-14
	mpc	553	cg13343932	0.21168	0.158992	0.264369	1.89743e-14
	mpc	553	cg18181703	0.275652	0.197565	0.353739	1.29663e-11
	PMMST	284	cg11047325	0.0207822	0.00123218	0.0403322	0.0381433
	pmmst	284	cg13343932	0.0224066	0.00115769	0.0436555	0.0397077
	pmmst	284	cg18181703	0.0349523	0.00297502	0.0669295	0.0330596
	ENID (6y)	141	cg18181703	0.0813743	0.0405445	0.122204	0.000149958
	enid.5y	142	cg11047325	0.0849432	0.0399398	0.129947	0.000317783
	enid.5y	141	cg13343932	0.124267	0.0648403	0.183694	7.27655e-05
	ENID (2Y)	238	cg18181703	0.0988794	0.00529991	0.192459	0.0399381
	ALSPAC * a. rs4383852 (known mQTL)	683	cg18181703	0.12	0.05	0.18	0.001297
	b. PRS	683	cg18181703	0.0639317	-0.00221153	0.130075	0.0566477
	* Sensitivity analysis in ALSPAC was carried out using both PRS and known SOCS3 mQTL rs4383852.
	Multiple linear regression was used for statistical analyses
