# Supplementary material for: DNA methylation at the suppressor of cytokine signaling 3 (SOCS3) gene influences height in childhood
Source: Nat Commun. 2023 Aug 25;14:5200. doi: 10.1038/s41467-023-40607-0 (PMC10457295; doi:10.1038/s41467-023-40607-0)
Supplement: Supplementary file 12 — Supplementary Data 9 [file 41467_2023_40607_MOESM12_ESM.xlsx]

## Sheet: SD9
	Supplementary Data 9: Proportion of height variance explained by SOCS3 methylation and height PRS
				SOCS3 methylation*						Height PRS
	cohort	Age	n	sumsq	statistic	R2**	conf.low	conf.high	p.value	sumsq	statistic	R2**	conf.low	conf.high	p.value
	MMNP	5.8y	685	36.4349	39.8523	5.30714	2.33442	9.08984	4.95483e-10	29.1527	31.8871	4.24641	1.68793	7.69043	2.40572e-08
	MPC	5y	547	51.4505	63.3914	9.52586	5.31783	14.9707	1.00955e-14	48.568	59.8399	8.99217	4.92882	13.7281	5.09429e-14
	PMMST	9y	279	4.79587	4.94772	1.7446	0.0723876	5.89795	0.026949	5.70853	5.88928	2.0766	0.0495532	6.95305	0.0158857
	ENID.6y	6y	138	2.48768	17.1972	7.66	2.18293	16.9103	6.01645e-05	0.442902	3.06176	1.36377	0.00480688	6.08251	0.0824963
	ENID.2y	2y	170	3.69537	4.28891	2.457	0.0216829	9.20642	0.0399381	4.95839	5.75479	3.29676	0.107288	10.4316	0.0175726
	ALSPAC	7.4y	856	2.86723	3.64445	0.345436	0.00232272	1.49623	0.0566477	151.796	192.943	18.2879	11.8081	20.813	4.22847e-39
	Analysis of variance (Anova) was used to calculate the variance explained by height PRS and SOCS3m in childhood
	*mean methylation across the tree SOCS3 CpGs
	**R2: % of variance explained in Anova models (see Methods for further details). Confidence intervals for the R2 were generated using the R package 'boot' with 1000 bootstraped replications.
