# Supplementary material for: DNA methylation at the suppressor of cytokine signaling 3 (SOCS3) gene influences height in childhood
Source: Nat Commun. 2023 Aug 25;14:5200. doi: 10.1038/s41467-023-40607-0 (PMC10457295; doi:10.1038/s41467-023-40607-0)
Supplement: Supplementary file 13 — Supplementary Data 10 [file 41467_2023_40607_MOESM13_ESM.xlsx]

## Sheet: SD10
	Supplementary Data 10: Comparison of variance explained by SOCS3 methylation and PRS from birth to adulthood in MPC
	TimePoint	cpg/prs	sumsq	statistic	R2*	conf.low	conf.high	p.value	n
	Birth	mean.meth	4.62975	4.74144	0.84391	0.00737844	3.08152	0.0298774	553
	5 years	mean.meth	51.4505	63.3914	9.52586	5.0645	14.9944	1.00955e-14	553
	9.5 years	mean.meth	30.3365	35.559	6.08763	2.4995	10.5211	4.7167e-09	507
	13.5 years	mean.meth	21.2491	24.2843	4.26092	1.44175	8.32211	1.13479e-06	509
	21 years	mean.meth	3.67874	4.49859	0.785646	0.0118023	3.01939	0.0344525	447
	Birth	Height PRS	10.9234	11.1869	1.99111	0.424098	4.59557	0.000881086	553
	5 years	Height PRS	48.568	59.8399	8.99217	5.10506	13.4719	5.09429e-14	553
	9.5 years	Height PRS	45.1441	52.9158	9.05908	4.75381	14.1888	1.37531e-12	507
	13.5 years	Height PRS	41.5823	47.5218	8.33816	4.45145	12.6238	1.66006e-11	509
	21 years	Height PRS	83.3354	101.908	17.7974	11.6556	24.5165	8.54658e-22	447
	Analysis of variance (Anova) was used to apportion the variance between PRS and SOCS3m in the MPC cohort
	*R2: % of variance explained in Anova models (see Methods for further details). Confidence intervals for the R2 were generated using the R package 'boot' with 1000 bootstraped samples. Mean.meth is mean methylation across the three SOCS3 CpGs.
