# Supplementary material for: DNA methylation at the suppressor of cytokine signaling 3 (SOCS3) gene influences height in childhood
Source: Nat Commun. 2023 Aug 25;14:5200. doi: 10.1038/s41467-023-40607-0 (PMC10457295; doi:10.1038/s41467-023-40607-0)
Supplement: Supplementary file 14 — Supplementary Data 11 [file 41467_2023_40607_MOESM14_ESM.xlsx]

## Sheet: SD11
	Supplementary Data 11: Longitudinal height analysis in the MPC cohort
	cpg	Timepoint	estimate (SD)*	std.error	conf.low	conf.high	p.value	n
	cg18181703	5y	6.80583	0.964809	4.91484	8.69683	5.28523e-12	553
	cg11047325	5y	4.67611	0.598205	3.50365	5.84857	2.80349e-14	553
	cg13343932	5y	4.98084	0.656714	3.6937	6.26798	1.44625e-13	553
	cg18181703	9.5y	5.39425	1.01353	3.40776	7.38073	1.55039e-07	507
	cg11047325	9.5y	3.71638	0.635887	2.47007	4.9627	9.17753e-09	507
	cg13343932	9.5y	3.79727	0.698304	2.42862	5.16592	8.44931e-08	507
	cg18181703	13.5y	4.58447	1.0241	2.57728	6.59167	9.39474e-06	489
	cg11047325	13.5y	3.2719	0.646197	2.00538	4.53843	5.7949e-07	489
	cg13343932	13.5y	3.20775	0.707606	1.82087	4.59464	7.26986e-06	489
	cg18181703	21y	1.91983	1.05646	-0.150795	3.99046	0.0698189	454
	cg11047325	21y	1.35482	0.671753	0.0382112	2.67144	0.0442796	454
	cg13343932	21y	1.55585	0.731498	0.122135	2.98956	0.0339462	454
	Multiple linear regression was carried out across the available timepoints to assess the association between height and SOCS3m in the MPC cohort
	* SD: Standard Deviation
