# Supplementary material for: DNA methylation at the suppressor of cytokine signaling 3 (SOCS3) gene influences height in childhood
Source: Nat Commun. 2023 Aug 25;14:5200. doi: 10.1038/s41467-023-40607-0 (PMC10457295; doi:10.1038/s41467-023-40607-0)
Supplement: Supplementary file 15 — Supplementary Data 12 [file 41467_2023_40607_MOESM15_ESM.xlsx]

## Sheet: SD12
	Supplementary Data 12: Conditional height analysis in the MPC cohort
	CpG	Timepoint*	estimate	std.error	conf.low	conf.high	p.value	n
	cg11047325	htgain.5y	3.80386	0.663967	2.50251	5.10522	1.8584e-08	454
	cg13343932	htgain.5y	3.98478	0.726849	2.56019	5.40938	7.03284e-08	454
	cg18181703	htgain.5y	5.95689	1.04024	3.91806	7.99572	1.88432e-08	454
	cg11047325	htgain.9y	-0.345901	0.690095	-1.69846	1.00666	0.616452	454
	cg13343932	htgain.9y	-0.749621	0.752648	-2.22478	0.725542	0.3198	454
	cg18181703	htgain.9y	-0.734168	1.08089	-2.85267	1.38433	0.497345	454
	cg11047325	htgain.13y	0.179511	0.685824	-1.16468	1.5237	0.793639	454
	cg13343932	htgain.13y	0.0851284	0.748655	-1.38221	1.55247	0.90952	454
	cg18181703	htgain.13y	0.248284	1.07447	-1.85763	2.3542	0.817361	454
	cg11047325	htgain.21y	-1.51975	0.364848	-2.23484	-0.804661	3.73098e-05	454
	cg13343932	htgain.21y	-1.56897	0.399063	-2.35112	-0.786823	9.77558e-05	454
	cg18181703	htgain.21y	-2.13365	0.573771	-3.25822	-1.00908	0.000225757	454
	Effect of SOCS3m on conditional height (or height gain from previous time point) was analysed by using multiple linear regression
	* Height gain from previous time point
	htgain.5y: height at 5y conditioned for birth length
	htgain.9y: height at 9y conditioned for birth length and 5y height
	htgain.13y: height at 13y conditioned for Birth length, 5y and 9y height
	htgain.21y: height at 21y conditioned for Birth length, 5y, 9y and 13y height
	Only individuals with height data at all time points were included in the regression models
