# Supplementary material for: DNA methylation at the suppressor of cytokine signaling 3 (SOCS3) gene influences height in childhood
Source: Nat Commun. 2023 Aug 25;14:5200. doi: 10.1038/s41467-023-40607-0 (PMC10457295; doi:10.1038/s41467-023-40607-0)
Supplement: Supplementary file 16 — Supplementary Data 13 [file 41467_2023_40607_MOESM16_ESM.xlsx]

## Sheet: SD13
	Supplementary Data 13: Mendelian Randomization (MR) results for causal effect of SOCS3 methylation on height
	outcome	sample.size.outcome	exposure	sample.size.exposure	SNP	proxy.snp.outcome	MR method	b	se	pval
	Height1	253228	cg181817032	27746	rs4383852	rs2884013	Wald ratio	0.0681057	0.021704	0.00170145
	1 Wood, A. R. et al. Defining the role of common variation in the genomic and biological architecture of adult human height. Nat Genet 46, 1173–1186 (2014).
	2 Min, J. L. et al. Genomic and phenotypic insights from an atlas of genetic effects on DNA methylation. Nature Genetics 2021 53:9 53, 1311–1321 (2021).
