# Supplementary material for: DNA methylation at the suppressor of cytokine signaling 3 (SOCS3) gene influences height in childhood
Source: Nat Commun. 2023 Aug 25;14:5200. doi: 10.1038/s41467-023-40607-0 (PMC10457295; doi:10.1038/s41467-023-40607-0)
Supplement: Supplementary file 17 — Supplementary Data 14 [file 41467_2023_40607_MOESM17_ESM.xlsx]

## Sheet: SD14
	Supplementary Data 14: Summary statistics of prenatal exposure measures in the study cohorts
	Maternal pre-natal exposures*	MMNP	MPC	ENID.2y***	ENID.6y***
	maternal BMI	19.5 (17.7 - 36.9)	23.3 (21.0-26.1)	20.3 (18.7-28.4)	20.3 (19.0-28.4)
	Homocysteine	NA	6.4(5.079-7.088)	8.1(6.725-9.208)	8.1(6.642-9.208)
	Folate	40.5(17.60-62.25)	34.9(17.30-51.10)	14.2(9.453-16.800)	14.2(9.166-17.266)
	B12	256.0(172.0-289.0)	186.9(122.0-222.0)	403.6(285.8-481.6)	400.0(288.2-480.3)
	GDM	41/353 (NA:291)	33/485 (NA:30)	NA	NA
	SES Method	Standard living index (SLI)	Kuppuswamy scale	House construction**	House construction**
	*Prenatal measures given as median (IQR). Prenatal exposure data is not available in PMMST cohort.
	**Watson et al. Impaired growth in rural Gambian infants exposed to aflatoxin: a prospective cohort study. BMC Public Health 18, 1247 (2018).
	***For the ENID cohort, maternal homocysteine, folate and vit-B12/B2 levels are adjusted for gestational age and back-extrapolated to conception following a procedure
	described in James et al. Maternal One-Carbon Metabolism and Infant DNA Methylation between Contrasting Seasonal Environments: A Case Study from The Gambia. Current Developments in Nutrition 3, nzy082 (2019)
	and James et al. A novel nutritional supplement to reduce plasma homocysteine in nonpregnant women: A randomised controlled trial in The Gambia. PLOS Medicine 16, e1002870 (2019).
