# Supplementary material for: DNA methylation at the suppressor of cytokine signaling 3 (SOCS3) gene influences height in childhood
Source: Nat Commun. 2023 Aug 25;14:5200. doi: 10.1038/s41467-023-40607-0 (PMC10457295; doi:10.1038/s41467-023-40607-0)
Supplement: Supplementary file 18 — Supplementary Data 15 [file 41467_2023_40607_MOESM18_ESM.xlsx]

## Sheet: SD15
Supplementary Data 15: Association analysis between prenatal maternal exposures and SOCS3 methylation.
Cohort	exposure	n	cpg	estimate	std.error	conf.low	conf.high	p.value
MMNP	Folate	406	cg18181703	0.00435545	0.00180813	0.000811576	0.00789933	0.0164513
			cg11047325	0.00672385	0.00180598	0.0031842	0.0102635	0.000224713
			cg13343932	0.00544795	0.00182317	0.0018746	0.0090213	0.00297778
	vit-B12	404	cg18181703	1.22488e-05	0.00037062	-0.000714152	0.00073865	0.973651
	aB12	404	cg11047325	0.000121458	0.000373389	-0.000610371	0.000853287	0.745135
	aB12	404	cg13343932	0.000439132	0.000373787	-0.000293477	0.00117174	0.240763
	Intervention Group	683	cg18181703	0.00976218	0.0768351	-0.140832	0.160356	0.898935
	group	683	cg11047325	-0.0410275	0.0767553	-0.191465	0.10941	0.593154
	group	683	cg13343932	0.0327196	0.0767952	-0.117796	0.183235	0.670196
	matBMI	683	cg18181703	0.00320665	0.0102959	-0.0169729	0.0233862	0.755554
	maternal_bmi	683	cg11047325	0.00941173	0.0102816	-0.0107399	0.0295634	0.36031
	maternal_bmi	683	cg13343932	-0.0021806	0.0102922	-0.0223529	0.0179917	0.832272
	GDM	394	cg18181703	-0.137146	0.16474	-0.460031	0.185738	0.405632
	gdmwho	394	cg11047325	-0.124073	0.165091	-0.447646	0.1995	0.452778
	gdmwho	394	cg13343932	0.0470206	0.159964	-0.266503	0.360544	0.768955
	SES	657	cg18181703	0.0280311	0.00645664	0.0153763	0.0406859	1.63966e-05
	sliscore	657	cg11047325	0.0292225	0.00643418	0.0166118	0.0418333	6.64075e-06
	sliscore	657	cg13343932	0.0237989	0.00647526	0.0111077	0.0364902	0.00025695
MPC	Homocysteine	540	cg18181703	-0.0145423	0.0187255	-0.0512436	0.0221589	0.437732
		540	cg11047325	-0.0360062	0.0187498	-0.0727551	0.000742732	0.0553419
		540	cg13343932	-0.0403053	0.0186953	-0.0769474	-0.00366333	0.031533
	Folate	541	cg18181703	0.00871495	0.00217749	0.00444714	0.0129828	7.15171e-05
	folate	541	cg11047325	0.0100918	0.00216938	0.00583991	0.0143437	4.14239e-06
	folate	541	cg13343932	0.00943035	0.00217641	0.00516467	0.013696	1.75513e-05
	vit-B12	541	cg18181703	0.00017074	0.000413336	-0.000639383	0.000980863	0.679713
	b12	541	cg11047325	-4.56824e-05	0.000413936	-0.000856982	0.000765617	0.912164
	b12	541	cg13343932	-8.4391e-05	0.000414204	-0.000896217	0.000727435	0.838632
	vit-D	470	cg18181703	-0.000558618	0.00148003	-0.00345942	0.00234218	0.706019
	vitd_nmo	470	cg11047325	0.000588147	0.00150061	-0.00235299	0.00352929	0.695282
	vitd_nmo	470	cg13343932	6.92153e-05	0.00149064	-0.00285239	0.00299082	0.962985
	Maternal BMI	548	cg18181703	0.00973855	0.0119527	-0.0136884	0.0331655	0.415568
	matBMI	548	cg11047325	0.0128821	0.0119486	-0.0105368	0.0363009	0.281456
	matBMI	548	cg13343932	0.0142503	0.0119478	-0.00916697	0.0376676	0.2335
	GDM	518	cg18181703	0.273718	0.181413	-0.0818455	0.629282	0.13196
	gttest	518	cg11047325	0.383218	0.181435	0.0276123	0.738824	0.0351533
	gttest	518	cg13343932	0.299806	0.181892	-0.0566956	0.656308	0.0999071
	SES	548	cg18181703	0.0508438	0.00856661	0.0340536	0.0676341	5.22209e-09
	c_newkup	548	cg11047325	0.0595259	0.00846458	0.0429356	0.0761161	6.09781e-12
	c_newkup	548	cg13343932	0.0593184	0.00846883	0.0427198	0.075917	7.32907e-12
ENID_6yrs	Homocysteine	88	cg18181703	-0.098841	0.0432879	-0.183684	-0.0139982	0.0248758
		88	cg11047325	-0.0178139	0.0404386	-0.097072	0.0614442	0.660668
		88	cg13343932	-0.0603258	0.042099	-0.142838	0.0221868	0.155497
	Folate	88	cg18181703	-0.0121646	0.0154425	-0.0424314	0.0181022	0.433019
	fol_conception_GA	88	cg11047325	-0.0120363	0.014014	-0.0395033	0.0154306	0.392795
	fol_conception_GA	88	cg13343932	-0.0180881	0.01468	-0.0468604	0.0106842	0.221249
	vit-B12	88	cg18181703	0.000890784	0.00060871	-0.000302266	0.00208383	0.147004
	b12_conception_GA	88	cg11047325	0.000276598	0.000558819	-0.000818668	0.00137186	0.621885
	b12_conception_GA	88	cg13343932	0.00084302	0.000581784	-0.000297255	0.00198329	0.150967
	vit-B2	87	cg18181703	0.00681201	0.0119715	-0.0166517	0.0302758	0.570845
	b2_conception_GA	87	cg11047325	0.00316156	0.0108267	-0.0180583	0.0243814	0.770986
	b2_conception_GA	87	cg13343932	0.00282615	0.0114656	-0.0196459	0.0252982	0.805897
	Maternal BMI	88	cg18181703	-0.00156273	0.0441371	-0.0880698	0.0849443	0.971838
	BMIbooking	88	cg11047325	0.0324232	0.0399287	-0.0458357	0.110682	0.419018
	BMIbooking	88	cg13343932	0.0277573	0.0420686	-0.0546956	0.11021	0.511138
ENID_2yrs	Homocysteine	100	cg18181703	-0.0170525	0.0409938	-0.097399	0.0632939	0.678335
	Folate	100	cg18181703	-0.000262407	0.0142631	-0.0282176	0.0276928	0.985359
	vit-B12	100	cg18181703	0.000782786	0.000524522	-0.000245257	0.00181083	0.138812
	vit-B2	99	cg18181703	0.00230339	0.00942811	-0.0161754	0.0207821	0.807506
	BMI	100	cg18181703	0.0275047	0.0360924	-0.043235	0.0982445	0.447851
Multiple linear regression analysis was used to test the effect of each exposure on SOCS3 methylation
