# Supplementary material for: DNA methylation at the suppressor of cytokine signaling 3 (SOCS3) gene influences height in childhood
Source: Nat Commun. 2023 Aug 25;14:5200. doi: 10.1038/s41467-023-40607-0 (PMC10457295; doi:10.1038/s41467-023-40607-0)
Supplement: Supplementary file 19 — Supplementary Data 16 [file 41467_2023_40607_MOESM19_ESM.xlsx]

## Sheet: SD16
	Supplementary Data 16: Effect of maternal folate and SES on SOCS3 methylation
	Cohort	Exposure	CpG	n	Effect size	95% CI	P value
	MMNP	Folate	cg11047325	390	0.005	0.002, 0.009	0.0053
			cg13343932	390	0.004	0.001, 0.008	0.025
			cg18181703	390	0.003	-0.001, 0.006	0.12
		SES	cg11047325	390	0.039	0.022, 0.056	7.7e-06
			cg13343932	390	0.027	0.01, 0.044	0.0023
			cg18181703	390	0.031	0.014, 0.048	0.00048
	MPC	Folate	cg11047325	541	0.007	0.003, 0.011	0.0013
			cg13343932	541	0.006	0.002, 0.011	0.0037
			cg18181703	541	0.006	0.002, 0.01	0.0059
		SES	cg11047325	541	0.054	0.037, 0.071	1.2e-09
			cg13343932	541	0.054	0.037, 0.071	1.4e-09
			cg18181703	541	0.046	0.029, 0.063	2.4e-07
	Combined multiple linear regression analysis including folate and SES were carried out in MMNP and MPC. MMNP; Mumbai Maternal Nutritional Project; MPC: Mysore Parthenon Cohort; SES; socio economic status; n = number of individuals with both folate and SES information; 95% CI: 95% confidence interval; Effect size estimate: regression beta coefficient. Effecrt size: 1 nmol/L change in folate or 1 u…
