# Supplementary material for: DNA methylation at the suppressor of cytokine signaling 3 (SOCS3) gene influences height in childhood
Source: Nat Commun. 2023 Aug 25;14:5200. doi: 10.1038/s41467-023-40607-0 (PMC10457295; doi:10.1038/s41467-023-40607-0)
Supplement: Supplementary file 20 — Supplementary Data 17 [file 41467_2023_40607_MOESM20_ESM.xlsx]

## Sheet: SD17
	Supplementary Data 17: Meta-analysis of SNPs associated with serum folate in Indians for selecting folate instrumental variable
	SNP information						Meta-analysis			PMNS_F (425)		PMNS_M (530)		PMNS_C (600)		MPC_M (519)		MPC_C (554)		MMNP_M (417)		MBRC (681)
	CHR	BP	rsID	Gene	EA	OA	P	BETA	I2	BETA	P	BETA	P	BETA	P	BETA	P	BETA	P	BETA	P	BETA	P
	1	11836315	rs375679568	C1orf167 (intron)	A	AAAGAAAC	4.0x10-8	0.18	78.85	NA	NA	0.27	7.7x10-4	0.47	1.2x10-9	0.12	0.149	0.09	0.244	0.01	0.942	0.06	0.447
	1	11847449	rs3737967	C1orf167 (Arg>His) / MTHFR (3'-UTR)	A	G	1.9x10-8	0.17	79.52	0.15	0.1	0.26	6.2x10-4	0.46	2.2x10-10	0.12	0.125	0.1	0.193	-0.05	0.569	0.03	0.643
	1	11850927	rs2274976	MTHFR (Arg594Gln)	T	C	3.2x10-8	0.16	80.18	0.15	0.1	0.26	6.0x10-4	0.46	1.5x10-10	0.12	0.141	0.08	0.303	-0.05	0.569	0.03	0.643
	1	11856378	rs1801133	MTHFR (Ala222Val)	A	G	1.4x10-10	-0.24	36.1	NA	NA	-0.28	0.001	-0.33	5.1x10-5	-0.36	2.2x10-4	-0.06	0.515	-0.24	0.018	-0.12	0.182
	PMNS_F, Fathers of Pune Maternal Nutrition Study; PMNS_M, Mothers of Pune Maternal Nutrition Study; PMNS_C, Children of Pune Maternal Nutrition Study; MPC_M, Mothers of Mysore Parthenon Cohort; MPC_C, Children of Mysore Parthenon Cohort; MMNP_M, Mothers of Mumbai Maternal Nutrition Project; and MBRC, Men and women of Mysore Birth Record Cohort. Regression Model: Folate ~ Age + Sex + BMI; Residual…
