# Supplementary material for: DNA methylation at the suppressor of cytokine signaling 3 (SOCS3) gene influences height in childhood
Source: Nat Commun. 2023 Aug 25;14:5200. doi: 10.1038/s41467-023-40607-0 (PMC10457295; doi:10.1038/s41467-023-40607-0)
Supplement: Supplementary file 21 — Supplementary Data 18 [file 41467_2023_40607_MOESM21_ESM.xlsx]

## Sheet: SD18
	Supplementary Data 18: Linkage disequilibrium between the four folate associated SNPs in South Asian Population in 1000Genome Phase3
		rs375679568	rs3737967	rs2274976	rs1801133
	rs375679568	1	0.992	0.992	1
	rs3737967	0.941	1	1	1
	rs2274976	0.941	1	1	1
	rs1801133	0.025	0.027	0.027	1
	Bottom half (blue) is the r2 value and top half is the D’
	Both D' and r2 are measures of linkage disequilibrium. D' is the ratio of nonrandom association of two allele A and B to its maximum possible value given the allele frequency. r2 is the correlation coefficient of 1/0 (all or none) indicator variables indicating the presence of A and B. D′ = 1 it indicates that at least one of the four possible haplotypes is absent, regardless of the allele freque…
