# Supplementary material for: DNA methylation at the suppressor of cytokine signaling 3 (SOCS3) gene influences height in childhood
Source: Nat Commun. 2023 Aug 25;14:5200. doi: 10.1038/s41467-023-40607-0 (PMC10457295; doi:10.1038/s41467-023-40607-0)
Supplement: Supplementary file 22 — Supplementary Data 19 [file 41467_2023_40607_MOESM22_ESM.xlsx]

## Sheet: SD19
	Supplementary Data 19: Association of maternal folate SNP genotypes (instrument) with child CpG methylation (outcome)
	cg11047325		rs2274976_T					rs1801133_A
	Cohort	N	Beta	SE	L95	U95	P	Beta	SE	L95	U95	P
	MMNP_M	679	0.052	0.065	-0.076	0.181	0.422	-0.07	0.081	-0.229	0.088	0.384
	MPC_M	501	0.066	0.084	-0.098	0.23	0.428	-0.04	0.101	-0.237	0.158	0.695
	Meta-analysis	1180	0.058	0.052	-0.043	0.159	0.262	-0.058	0.063	-0.182	0.065	0.355
	cg13343932
	MMNP_M	679	0.035	0.065	-0.092	0.163	0.59	-0.018	0.08	-0.176	0.14	0.823
	MPC_M	501	0.041	0.083	-0.122	0.203	0.624	-0.011	0.1	-0.207	0.185	0.912
	Meta-anaysis	1180	0.037	0.051	-0.063	0.138	0.467	-0.015	0.063	-0.138	0.108	0.807
	cg18181703
	MMNP_M	679	-0.002	0.065	-0.13	0.126	0.974	-0.027	0.08	-0.185	0.13	0.733
	MPC_M	501	0.06	0.083	-0.103	0.223	0.472	-0.052	0.1	-0.249	0.144	0.601
	Meta-analysis	1180	0.021	0.051	-0.079	0.122	0.676	-0.037	0.063	-0.16	0.086	0.553
	Regression analysis was used to test the association between maternal folate SNPs and childrens SOCS3m. Regression Model: Residual CpG methylation ~ Maternal genotype. Here, beta is the effect size of methylation at CpG in children per increase one effect allele in the respective SNP in mothers; SE - standrad error; L95 and U95 - lower and upper 95% confidence interval
