# Supplementary material for: DNA methylation at the suppressor of cytokine signaling 3 (SOCS3) gene influences height in childhood
Source: Nat Commun. 2023 Aug 25;14:5200. doi: 10.1038/s41467-023-40607-0 (PMC10457295; doi:10.1038/s41467-023-40607-0)
Supplement: Supplementary file 23 — Supplementary Data 20 [file 41467_2023_40607_MOESM23_ESM.xlsx]

## Sheet: SD20
	Supplementary Data 20: Mendelian Randomization analysis of maternal folate (during pregnancy) and SOCS3 methylation in children
	Outcome	Beta	SE	L95	U95	P
	cg11047325	0.288	0.202	-0.107	0.684	0.153
	cg13343932	0.13	0.201	-0.265	0.524	0.519
	cg18181703	0.144	0.201	-0.251	0.538	0.475
	MR using inverse-variance weighted method. Here, beta is the estimated effect size of genetical predicted maternal folate exposure on the CpG methylation in the children. SE - standard error; L95 and U95 - lower and upper 95% confidence interval
