# Supplementary material for: DNA methylation at the suppressor of cytokine signaling 3 (SOCS3) gene influences height in childhood
Source: Nat Commun. 2023 Aug 25;14:5200. doi: 10.1038/s41467-023-40607-0 (PMC10457295; doi:10.1038/s41467-023-40607-0)
Supplement: Supplementary file 24 — Supplementary Data 21 [file 41467_2023_40607_MOESM24_ESM.xlsx]

## Sheet: SD21
	Supplementary Data 21: Results of association analysis between SOCS3 methylation and BMI at 5 and 21 years (MPC)
	cohort*	cpg	estimate (SD)	std.error	statistic	p.value	conf.low	conf.high	n	model**
	mpc.5y	cg18181703	2.59687	1.00657	2.57991	0.0101427	0.624024	4.56972	553	bmi5y_residual ~ sex + age5y + Batch + sentrix_row + Slide + cg18181703
	mpc.5y	cg11047325	2.06581	0.627646	3.29137	0.00106143	0.83565	3.29598	553	bmi5y_residual ~ sex + age5y + Batch + sentrix_row + Slide + cg11047325
	mpc.5y	cg13343932	2.24871	0.687076	3.27287	0.00113195	0.902064	3.59535	553	bmi5y_residual ~ sex + age5y + Batch + sentrix_row + Slide + cg13343932
	mpc.5y	cg18181703	1.35125	1.03609	1.30418	0.192723	-0.679454	3.38196	553	bmi5y_residual ~ sex + age5y + Batch + sentrix_row + Slide + cg18181703 + ht5y
	mpc.5y	cg11047325	1.25932	0.653419	1.92728	0.0544638	-0.0213544	2.54	553	bmi5y_residual ~ sex + age5y + Batch + sentrix_row + Slide + cg11047325 + ht5y
	mpc.5y	cg13343932	1.38677	0.713063	1.94481	0.0523117	-0.0108052	2.78435	553	bmi5y_residual ~ sex + age5y + Batch + sentrix_row + Slide + cg13343932 + ht5y
	mpc.21y	cg18181703.pyro	-0.0223864	0.00955478	-2.34296	0.0196847	-0.0411135	-0.00365942	358	bmi21y_residual ~ sex + age21y + cg18181703.pyro
	mpc.21y	cg11047325.pyro	-0.0189689	0.00515161	-3.68213	0.000267374	-0.0290658	-0.00887191	358	bmi21y_residual ~ sex + age21y + cg11047325.pyro
	mpc.21y	cg13343932.pyro	-0.0167929	0.00546558	-3.07249	0.0022873	-0.0275053	-0.0060806	358	bmi21y_residual ~ sex + age21y + cg13343932.pyro
	mpc.21y	cg18181703.pyro	-0.0205991	0.00956778	-2.15296	0.0319988	-0.0393516	-0.00184655	358	bmi21y_residual ~ sex + age21y + cg18181703.pyro + ht21y
	mpc.21y	cg11047325.pyro	-0.0181044	0.00515819	-3.50984	0.000506439	-0.0282143	-0.00799455	358	bmi21y_residual ~ sex + age21y + cg11047325.pyro + ht21y
	mpc.21y	cg13343932.pyro	-0.0159025	0.00546795	-2.90831	0.00386382	-0.0266195	-0.00518552	358	bmi21y_residual ~ sex + age21y + cg13343932.pyro + ht21y
	* Regression analysis was carried out in MPC where both 5y and 21y cross-sectional data were available.
	** Models are mainly with and without height as additonal covariate for the three SOCS3 CpGs. BMI residuals (bmi_residuals) used were preadjusted for offspring's age and sex at the corresponding timepoints and the regression models and methylation measures were accounted for variation in age and sex by additionally adjusted for them in the regression models
