# Supplementary material for: DNA methylation at the suppressor of cytokine signaling 3 (SOCS3) gene influences height in childhood
Source: Nat Commun. 2023 Aug 25;14:5200. doi: 10.1038/s41467-023-40607-0 (PMC10457295; doi:10.1038/s41467-023-40607-0)
Supplement: Supplementary file 25 — Supplementary Data 22 [file 41467_2023_40607_MOESM25_ESM.xlsx]

## Sheet: SD22
	Supplementary Data 22: Pyrosequencing assay details
	Primer set cg18181703			Score: 95
				Quality: High
	Primer	ID	Sequence	Nt	Tm, ºC	%GC
	Forward PCR	SOCS3_Pyro_CpG1_Fwd	TTGGGTGATTTTTTTATAGGAGTTTAGGTG	30	62.2	33.3
	Reverse PCR	SOCS3_Pyro_CpG1_Rev	CCCCCCAAAAAAACCTATTACATCTAC	27	63.5	40.7
	Sequencing	SOCS3_Pyro_CpG1_SeqP	AGAGATGTTGAAGAGTG	17	45.1	41.2
	Target	Position6
	Polymorphisms
	Sequence to analyze	GTTAYGTTGG AGGAGAGGGG T
	Primer Pair
	Amplicon length	150
	Score	95
	Amplicon %GC	36.7
	Primer set cg11047325			Score: 76
				Quality: Medium
	Primer	ID	Sequence	Nt	Tm, ºC	%GC
	Forward PCR	SOCS3_Pyro_CpG2,3_Fwd	TGGATGAGTAGGTTTTTGGTTTTAGA	26	57.9	34.6
	Reverse PCR	SOCS3_Pyro_CpG2,3_Rev	CCCCCTAAACACCAACCT	18	59.5	55.6
	Sequencing	SOCS3_Pyro_CpG2_SeqP	GGTTTTTGGTTTTAGATTGGG	21	49.7	38.1
	Target	Position14
	Polymorphisms
	Sequence to analyze	TTTTGAYGTT GAGYGTGAAG AAGTGG
	Primer Pair
	Amplicon length	246
	Score	79
	Amplicon %GC	35.8
	Primer set cg13343932			Score: 75
				Quality: Medium
	Primer	ID	Sequence	Nt	Tm, ºC	%GC
	Forward PCR	SOCS3_Pyro_CpG2,3_Fwd	TGGATGAGTAGGTTTTTGGTTTTAGA	26	57.9	34.6
	Reverse PCR	SOCS3_Pyro_CpG2,3_Rev	CCCCCTAAACACCAACCT	18	59.5	55.6
	Sequencing	SOCS3_Pyro_CpG3_SeqP	TTAGTAGAAGTAGTTTTTTTGTAG	21	49.7	38.1
	Target	Position12
	Polymorphisms
	Sequence to analyze	TTTGYGTATT GYGTTTATTA TTAGTTGGTA T
	Primer Pair
	Amplicon length	246
	Score	79
	Amplicon %GC	35.8
