# Supplementary material for: DNA methylation at the suppressor of cytokine signaling 3 (SOCS3) gene influences height in childhood
Source: Nat Commun. 2023 Aug 25;14:5200. doi: 10.1038/s41467-023-40607-0 (PMC10457295; doi:10.1038/s41467-023-40607-0)
Supplement: Supplementary file 26 — Supplementary Data 23 [file 41467_2023_40607_MOESM26_ESM.xlsx]

## Sheet: SD23
		Supplementary Data 23: Oligo primer sequences used for cloning SOCS3 region
		S.No	Primer_ID	Primer sequence	Genomic coordinates
		1	SOCS3_Forward orientation_FP	TTAGGGCCCGAGATGCTGAAGAGTGGCCAC	chr17:76354601-76354622
		2	SOCS3_Forward orientation_RP	CGCGGATCCTACCAGCTGGTGGTGAAC	chr17:76355308-76355327
		3	SOCS3_Reverse orientation_FP	CGCGGATCCGAGATGCTGAAGAGTGGCCAC	chr17:76354601-76354622
		4	SOCS3_Reverse orientation_RP	TTAGGGCCCTACCAGCTGGTGGTGAAC	chr17:76355308-76355327
