# Supplementary material for: DNA methylation at the suppressor of cytokine signaling 3 (SOCS3) gene influences height in childhood
Source: Nat Commun. 2023 Aug 25;14:5200. doi: 10.1038/s41467-023-40607-0 (PMC10457295; doi:10.1038/s41467-023-40607-0)
Supplement: Supplementary file 28 — Source Data [file 41467_2023_40607_MOESM28_ESM.xlsx]

## Sheet: Index
	Source Data
	Name	Souce Figure	Discription
	Sdata_Fig2d	Figure 2d	Effect sizes for the scatter plot are described in Table2. Additional measures useful for interpretation provided here
	Sdata_Fig3	Figure 3	Source data for the line plot (Supllementary table 10)
	Sdata_Fig4	Figure 4b and 4c	Source data for cell culture experiments

## Sheet: Sdata_Fig2d
	Figure 2d
		cg11047325	cg13343932	cg18181703	child height
	min	0.165625	0.148341	0.252465	94.1
	mean	0.368825	0.333684	0.404894	109.645
	median	0.365409	0.330995	0.406433	109.4
	max	0.551683	0.529787	0.511358	124.2
	sd	0.0604716	0.0577692	0.0399068	4.92825
	iqr.25%	0.326147	0.293289	0.379839	106.4
	iqr.75%	0.411553	0.372986	0.433639	113
	effect size (beta coeff)	0.21	0.25	0.3
	n.samples	685	685	685	685

## Sheet: Sdata_Fig3
	Figure 3
	TimePoint	cpg/prs	sumsq	statistic	R2*	conf.low	conf.high	p.value	n
	Birth	mean.meth	4.62975	4.74144	0.84391	0.00737844	3.08152	0.0298774	553
	5 years	mean.meth	51.4505	63.3914	9.52586	5.0645	14.9944	1.00955e-14	553
	9.5 years	mean.meth	30.3365	35.559	6.08763	2.4995	10.5211	4.7167e-09	507
	13.5 years	mean.meth	21.2491	24.2843	4.26092	1.44175	8.32211	1.13479e-06	509
	21 years	mean.meth	3.67874	4.49859	0.785646	0.0118023	3.01939	0.0344525	447
	Birth	Height PRS	10.9234	11.1869	1.99111	0.424098	4.59557	0.000881086	553
	5 years	Height PRS	48.568	59.8399	8.99217	5.10506	13.4719	5.09429e-14	553
	9.5 years	Height PRS	45.1441	52.9158	9.05908	4.75381	14.1888	1.37531e-12	507
	13.5 years	Height PRS	41.5823	47.5218	8.33816	4.45145	12.6238	1.66006e-11	509
	21 years	Height PRS	83.3354	101.908	17.7974	11.6556	24.5165	8.54658e-22	447
	* Source data for figure 3 is also provided as supplementary table 10

## Sheet: Sdata_Fig4bc
	Figure 4a Luciferase assay results
	Experiment	Basic vector	A549	HEK293T	HepG2
	exp1_rep1	1.0039	1.22597	1.39027	5.26334
	exp1_rep2	0.9969	1.22427	1.38694	5.09926
	exp1_rep3	1.0031	1.225	1.3885	5.20522
	exp2_rep1	1.0021	1.30861	1.65799	5.26832
	exp2_rep2	1.0067	1.29646	1.66235	5.29643
	exp2_rep3	0.9922	1.31087	1.66107	5.17735
	exp3_rep1	1.0011	1.26196	1.64424	6.84133
	exp3_rep2	0.9989	1.24893	1.65315	6.89046
	exp3_rep3	0.9995	1.26338	1.64902	6.87315
	Figure 4b: Methylation luciferase assay results
	Experiment	Basic vector	DMR.Forward	meth.DMR.Forward	DMR.Reverse	meth.DMR.Reverse
	exp1_rep1	1.0075	5.26334	4.56617	6.51462	4.15051
	exp1_rep2	0.987142	5.09926	4.56094	6.19675	4.35246
	exp1_rep3	1.00535	5.20522	4.55304	6.53657	4.0997
	exp2_rep1	0.999896	5.26832	4.57677	7.7081	6.18304
	exp2_rep2	1.00271	5.29643	4.62235	7.68879	6.22415
	exp2_rep3	0.99739	5.17735	4.61706	7.77763	6.23625
	exp3_rep1	0.996369	6.84133	5.80035	8.33902	6.2678
	exp3_rep2	0.999743	6.89046	5.74567	8.32952	6.34736
	exp3_rep3	1.00389	6.87315	5.83196	8.33485	6.45777
